# Supplementary material for: Genome-Wide Association Study of Rice Diversity Panel Reveals New QTLs for Tolerance to Water Deficit Under the Egyptian Conditions
Source: Rice (N Y). 2024 Apr 23;17:29. doi: 10.1186/s12284-024-00703-1 (PMC11035518; doi:10.1186/s12284-024-00703-1)
Supplement: Supplementary file 1 — Additional file 1: Supplementary Figure 1. QQ plots for all traits scored under normal condition in the two growing season of 2021 and 2022. Supplementary Figure 2. QQ plots for all traits scored under water deficit condition in the two growing season of 2021 and 2022. Supplementary Figure 3. The Manhattan plot for all traits scored under FI conditions in the two-growing season of 2020 and 2021. Supplementary Table 1. List of 392 O. sativa accessions and country of origin, principle component structure and fast structure assignment. Supplementary Table 2. the average sum of ranks for all 392 genotypes in each trait at the two growing seasons. Supplementary Table 3. the significant SNPs associated with NDH, FLA, PH, NTP, NPP, PL, HGW and SET% under DI and FI irrigation at the first grwoing season (2021). Supplementary Table 4. the significant SNPs associated with NDH, FLA, PH, NTP, NPP, PL, HGW and SET% under DI and FI irrigation at the second grwoing season (2022). [file 12284_2024_703_MOESM1_ESM.zip › Supplementary Tables.xlsx]

## Sheet: Supplementary Table1
Supplementary Table 1: List of 392 O. sativa accessions and country of origin , principle component structure and fastStructure assignment.
NSFTV ID§	GSOR ID†	IRGC ID‡	NSFTV_ID	Name	Orignal providing country	Region	Subpopulation group (Structure)¶	Subpopulation group (PCA)#	Subpopulation group (fastStructure)¶¶	Subpopulation group (fastStructure)†††
1	301001	126380	NSFTV_1	Agostano	Italy	West Europe	TEJ	TEJ	temperate-japonica	temperate-japonica
4	301004	117601	NSFTV_4	NSF-TV 4	Unknown	Unknown	AUS	AUS	aus	aus
5	301005	117641	NSFTV_5	NSF-TV 5	Unknown	Unknown	ARO	ARO	aromatic	aromatic
6	301006	117603	NSFTV_6	ARC 7229	India	South Asia	AUS	AUS	aus	aus
7	301007	126381	NSFTV_7	Arias	Indonesia	Southeast Asia	TRJ	TRJ	tropical-japonica	tropical-japonica
8	301008	117643	NSFTV_8	Asse Y Pung	Philippines	Southeast Asia	TRJ	TRJ	tropical-japonica	tropical-japonica
9	301009	117647	NSFTV_9	Baber	India	South Asia	ADMIX_J	TEJ	temperate-japonica	temperate-japonica
10	301010	117648	NSFTV_10	Baghlani Nangarhar	Afghanistan	South Asia	TEJ	TEJ	temperate-japonica	temperate-japonica
12	301011	117652	NSFTV_12	Basmati	Pakistan	South Asia	ARO	ARO	NA	NA
13	301012	117605	NSFTV_13	NSF-TV 13	Unknown	Unknown	AUS	AUS	aus	aus
14	301013	117653	NSFTV_14	Basmati 217	India	South Asia	ARO	TRJ	NA	NA
15	301383	126356	NSFTV_16	Beonjo	Republic of Republic of Korea	East Asia	TEJ	TEJ	temperate-japonica	temperate-japonica
16	301014	117658	NSFTV_17	Bico Branco	Brazil	South America	ARO	ARO	aromatic	aromatic
17	301015	117659	NSFTV_18	Binulawan	Philippines	Southeast Asia	IND	IND	indica	indica2
18	301016	117661	NSFTV_19	BJ 1	India	South Asia	AUS	AUS	aus	aus
19	301017	117662	NSFTV_20	Black Gora	India	South Asia	AUS	AUS	aus	aus
20	301018	117663	NSFTV_22	Blue Rose	United States	North America	ADMIX_J	ADMIX	admixed-japonica	admixed-japonica
22	301020	117674	NSFTV_23	Caawa/Fortuna 6-103-15	Taiwan	East Asia	TRJ	TRJ	tropical-japonica	tropical-japonica
23	301021	117675	NSFTV_24	Canella De Ferro	Brazil	South America	TRJ	TRJ	tropical-japonica	tropical-japonica
24	301022	117607	NSFTV_25	Carolina Gold 12033	United States	North America	TRJ	TRJ	tropical-japonica	tropical-japonica
25	301023	117676	NSFTV_26	Carolina Gold 12034	United States	North America	TRJ	TRJ	tropical-japonica	tropical-japonica
26	301024	117608	NSFTV_27	Carolina Gold Sel	United States	North America	TRJ	TRJ	tropical-japonica	tropical-japonica
27	301025	117679	NSFTV_28	NSF-TV 27	Unknown	Unknown	TRJ	TRJ	tropical-japonica	tropical-japonica
28	301026	.	NSFTV_29	Champa Tong 54	Thailand	Southeast Asia	AUS	N/A	aus	aus
29	301027	117682	NSFTV_30	Chau	Vietnam	Southeast Asia	IND	IND	indica	admixed-indica
30	301028	117684	NSFTV_31	Chiem Chanh	Vietnam	Southeast Asia	IND	IND	indica	admixed-indica
31	301029	117686	NSFTV_32	Chinese	China	East Asia	TEJ	TEJ	temperate-japonica	temperate-japonica
32	301030	117687	NSFTV_33	Chodongji	Republic of Republic of Korea	East Asia	TEJ	TEJ	temperate-japonica	temperate-japonica
33	301031	117688	NSFTV_35	Chuan 4	Taiwan	East Asia	AUS	AUS	aus	aus
35	301033	117691	NSFTV_36	CO18	India	South Asia	IND	IND	indica	indica3
36	301034	117609	NSFTV_37	CS-M3	United States	North America	TEJ	TEJ	temperate-japonica	temperate-japonica
37	301035	117698	NSFTV_39	Cuba 65	Cuba	Caribbean	TRJ	TRJ	tropical-japonica	tropical-japonica
39	301037	117700	NSFTV_40	NSF-TV 39	Unknown	Unknown	ADMIX_I	ADMIX	aus	admixed-indica
40	301038	117701	NSFTV_41	Dam	Thailand	Southeast Asia	ADMIX_J	ADMIX	admixed-japonica	admixed-japonica
41	301039	117702	NSFTV_43	Darmali	Nepal	South Asia	ADMIX_J	ADMIX	admixed	admixed
43	301040	117705	NSFTV_44	Dee Geo Woo Gen	Taiwan	East Asia	IND	IND	indica	indica1
44	301041	117710	NSFTV_45	Dhala Shaitta	Bangladesh	South Asia	AUS	AUS	aus	aus
45	301042	117721	NSFTV_46	Dom Sufid	Iran	West Asia	ARO	ARO	aromatic	aromatic
46	301043	117723	NSFTV_49	Dourado Agulha	Brazil	South America	TRJ	TRJ	tropical-japonica	tropical-japonica
49	301045	117725	NSFTV_50	DV85	Bangladesh	South Asia	AUS	AUS	aus	aus
50	301046	117610	NSFTV_51	DZ78	Bangladesh	South Asia	AUS	AUS	NA	NA
51	301047	117727	NSFTV_53	Early Wataribune	Japan	East Asia	TEJ	TEJ	temperate-japonica	temperate-japonica
53	301049	117735	NSFTV_54	Firooz	Iran	West Asia	ARO	ARO	aromatic	aromatic
54	301050	117736	NSFTV_55	Fortuna	United States	North America	TRJ	TRJ	tropical-japonica	tropical-japonica
55	301051	117611	NSFTV_56	Gerdeh	Iran	West Asia	ARO	ADMIX	admixed-japonica	admixed
56	301052	117612	NSFTV_57	Geumobyeo	Republic of Republic of Korea	East Asia	TEJ	TEJ	temperate-japonica	temperate-japonica
57	301053	117739	NSFTV_58	NSF-TV 57	Unknown	Unknown	IND	IND	indica	indica1
58	301054	117740	NSFTV_59	Ghati Kamma Nangarhar	Afghanistan	South Asia	AUS	AUS	aus	aus
59	301055	117742	NSFTV_60	Gogo Lempuk	Indonesia	Southeast Asia	TRJ	TRJ	tropical-japonica	tropical-japonica
60	301056	117744	NSFTV_61	Gotak Gatik	Indonesia	Southeast Asia	TEJ	ADMIX	admixed-japonica	admixed-japonica
61	301057	117745	NSFTV_65	Guan-Yin-Tsan	China	East Asia	IND	IND	NA	NA
62	301386	126403	NSFTV_66	Gyehwa 3	Republic of Republic of Korea	East Asia	TEJ	TEJ	temperate-japonica	temperate-japonica
63	301387	126365	NSFTV_68	Haginomae Mochi	Japan	East Asia	TEJ	TEJ	temperate-japonica	temperate-japonica
64	301388	126384	NSFTV_69	Heukgyeong	Republic of Republic of Korea	East Asia	TEJ	TEJ	temperate-japonica	temperate-japonica
65	301058	117750	NSFTV_70	Honduras	Honduras	Central America	TRJ	TRJ	tropical-japonica	tropical-japonica
66	301059	117751	NSFTV_71	Hsia Chioh Keh Tu	Taiwan	East Asia	IND	IND	indica	admixed-indica
68	301061	117754	NSFTV_72	I-Geo-Tze	Taiwan	East Asia	IND	ADMIX	NA	NA
69	301062	117615	NSFTV_73	IAC 25	Brazil	South America	TRJ	TRJ	tropical-japonica	tropical-japonica
70	301063	117755	NSFTV_74	Iguape Cateto	Haiti	Caribbean	TRJ	TRJ	tropical-japonica	tropical-japonica
71	301064	117757	NSFTV_75	IR 36	Philippines	Southeast Asia	IND	IND	indica	indica2
72	301065	117758	NSFTV_76	IR 8	Philippines	Southeast Asia	IND	IND	indica	admixed-indica
73	301066	117761	NSFTV_77	IRAT 177	French Guiana	South America	TRJ	TRJ	tropical-japonica	tropical-japonica
74	301067	117763	NSFTV_78	IRGA 409	Brazil	South America	IND	IND	indica	indica2
75	301068	117764	NSFTV_79	Jambu	Indonesia	Southeast Asia	TRJ	TRJ	tropical-japonica	tropical-japonica
76	301069	117766	NSFTV_80	Jaya	India	South Asia	IND	IND	indica	admixed-indica
77	301070††	117768	NSFTV_81	JC149	India	South Asia	IND	IND	indica	indica3
78	301071	117769	NSFTV_84	Jhona 349	India	South Asia	AUS	AUS	aus	aus
79	301072	117771	NSFTV_85	Jouiku 393G	Japan	East Asia	TEJ	TEJ	temperate-japonica	temperate-japonica
80	301073††	.	NSFTV_86	K 65	Suriname	South America	ADMIX_J	ADMIX	admixed	NA
81	301074	117773	NSFTV_87	Kalamkati	India	South Asia	AUS	AUS	aus	aus
84	301076	117776	NSFTV_88	Kaniranga	Indonesia	Southeast Asia	TRJ	TRJ	tropical-japonica	tropical-japonica
85	301077††	117617	NSFTV_89	Kasalath	India	South Asia	AUS	AUS	aus	aus
86	301078	126368	NSFTV_90	Kaw Luyoeng	Thailand	Southeast Asia	TEJ	TEJ	NA	NA
87	301079	117618	NSFTV_91	Keriting Tingii	Indonesia	Southeast Asia	TRJ	ADMIX	admixed-japonica	admixed-japonica
88	301080	117781	NSFTV_92	Khao Gaew	Thailand	Southeast Asia	AUS	AUS	NA	NA
89	301081	117782	NSFTV_93	NSF-TV 89	Unknown	Unknown	TRJ	TRJ	tropical-japonica	tropical-japonica
90	301082	117784	NSFTV_94	Kiang-Chou-Chiu	Taiwan	East Asia	IND	IND	indica	indica1
91	301083	126369	NSFTV_95	Kibi	Japan	East Asia	TEJ	TEJ	temperate-japonica	temperate-japonica
92	301084	117786	NSFTV_96	Kinastano	Philippines	Southeast Asia	TRJ	TRJ	tropical-japonica	tropical-japonica
93	301085	117787	NSFTV_97	NSF-TV 93	Unknown	Unknown	ARO	ARO	aromatic	aromatic
94	301086	117789	NSFTV_98	Koshihikari	Japan	East Asia	TEJ	TEJ	temperate-japonica	temperate-japonica
95	301087	117790	NSFTV_99	NSF-TV 95	Unknown	Unknown	TRJ	N/A	admixed	admixed-japonica
96	301088	117792	NSFTV_100	KU115	Thailand	Southeast Asia	TRJ	ADMIX	tropical-japonica	tropical-japonica
97	301089	117793	NSFTV_101	Kun-Min-Tsieh-Hunan	China	East Asia	IND	IND	NA	NA
98	301090	117794	NSFTV_102	L-202	United States	North America	TRJ	TRJ	tropical-japonica	tropical-japonica
99	301091	117796	NSFTV_103	LAC 23	Liberia	Africa	TRJ	TRJ	tropical-japonica	tropical-japonica
100	301092	117797	NSFTV_104	Lacrosse	United States	North America	ADMIX_J	ADMIX	admixed-japonica	admixed-japonica
101	301093	117802	NSFTV_105	Lemont	United States	North America	TRJ	TRJ	tropical-japonica	tropical-japonica
102	301094	117619	NSFTV_106	Leung Pratew	Thailand	Southeast Asia	IND	IND	indica	indica2
103	301095	117807	NSFTV_107	Luk Takhar	Afghanistan	South Asia	TEJ	TEJ	temperate-japonica	temperate-japonica
104	301096	117811	NSFTV_108	Mansaku	Japan	East Asia	TEJ	TEJ	temperate-japonica	temperate-japonica
105	301097	117620	NSFTV_109	Mehr	Iran	West Asia	AUS	AUS	aus	aus
106	301098	117814	NSFTV_110	Ming Hui	China	East Asia	IND	IND	indica	indica2
107	301099	117815	NSFTV_112	NSF-TV 107	Unknown	Unknown	TRJ	TRJ	tropical-japonica	tropical-japonica
108	301100	117621	NSFTV_113	Moroberekan	Guinea	Africa	TRJ	TRJ	tropical-japonica	tropical-japonica
109	301101	117817	NSFTV_114	MTU9	India	South Asia	IND	IND	NA	NA
110	301102	117818	NSFTV_115	Mudgo	India	South Asia	IND	IND	indica	indica3
112	301104	117819	NSFTV_116	N12	India	South Asia	ARO	ARO	aromatic	aromatic
113	301105	117822	NSFTV_117	Norin 20	Japan	East Asia	TEJ	TEJ	temperate-japonica	temperate-japonica
114	301106	117823	NSFTV_118	Nova	United States	North America	TRJ	ADMIX	admixed-japonica	admixed-japonica
115	301107††	126399	NSFTV_119	NPE 835	Pakistan	South Asia	ADMIX_J	TEJ	temperate-japonica	temperate-japonica
116	301108	117824	NSFTV_120	NSF-TV 116	Unknown	Unknown	TRJ	TRJ	tropical-japonica	tropical-japonica
117	301109	117826	NSFTV_121	O-Luen-Cheung	Taiwan	East Asia	IND	IND	indica	indica1
118	301110	117828	NSFTV_122	Oro	Chile	South America	TEJ	TEJ	temperate-japonica	temperate-japonica
119	301111††	117829	NSFTV_123	Oryzica Llanos 5	Colombia	South America	IND	IND	indica	indica2
120	301112	117831	NSFTV_124	OS6	Nigeria	Africa	TRJ	TRJ	tropical-japonica	tropical-japonica
121	301113	117833	NSFTV_125	Ostiglia	Italy	West Europe	TEJ	TEJ	admixed-japonica	temperate-japonica
122	301114	117835	NSFTV_126	Padi Kasalle	Indonesia	Southeast Asia	TRJ	TRJ	tropical-japonica	tropical-japonica
123	301115	117837	NSFTV_128	Pagaiyahan	Taiwan	East Asia	IND	IND	indica	indica1
124	301390††	126401	NSFTV_129	Pankhari 203	India	South Asia	ARO	ARO	aromatic	aromatic
125	301116	117840	NSFTV_130	Pao-Tou-Hung	China	East Asia	IND	IND	indica	indica1
126	301117††	117841	NSFTV_131	Pappaku	Taiwan	East Asia	IND	IND	indica	admixed-indica
128	301119	117846	NSFTV_132	Pato De Gallinazo	Australia	Oceania	TEJ	ADMIX	admixed-japonica	admixed-japonica
129	301120	117848	NSFTV_133	Peh-Kuh	Taiwan	East Asia	IND	IND	indica	indica1
130	301121	117849	NSFTV_134	Peh-Kuh-Tsao-Tu	Taiwan	East Asia	IND	IND	indica	indica1
131	301122	117850	NSFTV_135	Phudugey	Bhutan	South Asia	AUS	AUS	aus	aus
132	301123††	117859	NSFTV_136	Rathuwee	Sri Lanka	South Asia	IND	IND	indica	indica2
133	301124	117861	NSFTV_137	Rikuto Kemochi	Japan	East Asia	TEJ	TEJ	temperate-japonica	temperate-japonica
134	301125	124374	NSFTV_138	Romeo	Italy	West Europe	TEJ	TEJ	temperate-japonica	temperate-japonica
135	301126	117867	NSFTV_139	RT 1031-69	Zaire	Africa	TRJ	TRJ	NA	NA
136	301127††	125594	NSFTV_140	RTS12	Vietnam	Southeast Asia	IND	IND	indica	admixed-indica
137	301128	117622	NSFTV_141	RTS14	Vietnam	Southeast Asia	IND	IND	indica	indica1
138	301129††	117868	NSFTV_142	RTS4	Vietnam	Southeast Asia	IND	IND	indica	indica3
139	301130	117869	NSFTV_143	S4542A3-49B-2B12	United States	North America	TRJ	TRJ	tropical-japonica	tropical-japonica
140	301131	117879	NSFTV_144	Saturn	United States	North America	TRJ	ADMIX	tropical-japonica	tropical-japonica
141	301132††	117880	NSFTV_145	Seratoes Hari	Indonesia	Southeast Asia	IND	IND	indica	admixed-indica
142	301133	117881	NSFTV_146	Shai-Kuh	China	East Asia	IND	IND	indica	admixed-indica
143	301134	117884	NSFTV_147	Shinriki	Japan	East Asia	TEJ	TEJ	temperate-japonica	temperate-japonica
144	301135	117887	NSFTV_148	Shoemed	United States	North America	TEJ	TEJ	temperate-japonica	temperate-japonica
145	301136††	117888	NSFTV_149	Short Grain	Thailand	Southeast Asia	IND	IND	indica	admixed-indica
146	301137††	125595	NSFTV_150	Shuang-Chiang	Taiwan	East Asia	IND	IND	NA	NA
147	301138	117890	NSFTV_151	Sinampaga Selection	Philippines	Southeast Asia	TRJ	TRJ	tropical-japonica	tropical-japonica
148	301139††	117891	NSFTV_152	Sintane Diofor	Burkina Faso	Africa	IND	IND	indica	admixed-indica
149	301140	124375	NSFTV_153	Sinaguing	Philippines	Southeast Asia	TRJ	TRJ	tropical-japonica	tropical-japonica
150	301141	117897	NSFTV_154	Sultani	Egypt	Africa	TRJ	TRJ	tropical-japonica	tropical-japonica
151	301142	117900	NSFTV_155	Suweon§§	Republic of Korea	East Asia	TEJ	TEJ	temperate-japonica	temperate-japonica
152	301143	117902	NSFTV_156	T 1	India	South Asia	AUS	AUS	aus	aus
153	301144††	117903	NSFTV_157	T26	India	South Asia	AUS	AUS	aus	aus
154	301145	117904	NSFTV_158	Ta Hung Ku	China	East Asia	TEJ	TEJ	temperate-japonica	temperate-japonica
155	301146	117905	NSFTV_159	Ta Mao Tsao	China	East Asia	TEJ	TEJ	temperate-japonica	temperate-japonica
156	301147	117907	NSFTV_160	Taichung Native 1	Taiwan	East Asia	IND	IND	indica	indica1
157	301148	117908	NSFTV_161	Tainan Iku 487	Taiwan	East Asia	TEJ	TEJ	temperate-japonica	temperate-japonica
158	301149	117910	NSFTV_162	Taipei 309	Taiwan	East Asia	TEJ	TEJ	temperate-japonica	temperate-japonica
159	301150††	126377	NSFTV_163	Tam Cau 9A	Vietnam	Southeast Asia	IND	IND	indica	admixed-indica
160	301151	126371	NSFTV_164	NSF-TV 160	Unknown	Unknown	ARO	ARO	aromatic	aromatic
161	301152	117912	NSFTV_165	TeQing	China	East Asia	IND	IND	indica	admixed-indica
162	301153††	117915	NSFTV_166	TKM6	India	South Asia	IND	IND	indica	indica3
163	301154	117906	NSFTV_167	Taducan	Philippines	Southeast Asia	IND	IND	indica	admixed-indica
164	301155	117918	NSFTV_168	Tondok	Indonesia	Southeast Asia	ADMIX_J	TRJ	tropical-japonica	tropical-japonica
165	301156	117921	NSFTV_169	Trembese	Indonesia	Southeast Asia	TRJ	TRJ	tropical-japonica	tropical-japonica
166	301157	117924	NSFTV_171	Tsipala 421	Madagascar	Africa	IND	ADMIX	admixed-indica	admixed-indica
167	301158	117646	NSFTV_172	B6616A4-22-Bk-5-4	United States	North America	TRJ	TRJ	tropical-japonica	tropical-japonica
168	301159	117926	NSFTV_173	Vary Vato 462	Madagascar	Africa	ADMIX_I	ADMIX	NA	NA
169	301160	121654	NSFTV_174	WC 6	China	East Asia	ADMIX_J	TEJ	temperate-japonica	temperate-japonica
171	301162	117943	NSFTV_176	ZHE 733	China	East Asia	IND	IND	indica	indica1
172	301163	117944	NSFTV_177	Zhenshan 2	China	East Asia	IND	IND	indica	indica1
173	301164	121592	NSFTV_178	Nipponbare	Japan	East Asia	TEJ	TEJ	temperate-japonica	NA
174	301165	.	NSFTV_179	Azucena	Philippines	Southeast Asia	TRJ	TRJ	tropical-japonica	NA
176	301167††	117632	NSFTV_180	583	Ecuador	South America	TRJ	TRJ	tropical-japonica	tropical-japonica
177	301168	117633	NSFTV_181	68-2	France	West Europe	TEJ	TEJ	temperate-japonica	temperate-japonica
178	301169	117602	NSFTV_182	ARC 6578	India	South Asia	AUS	AUS	aus	aus
179	301170	117654	NSFTV_183	Bellardone	France	West Europe	TEJ	TEJ	temperate-japonica	temperate-japonica
180	301171	117655	NSFTV_184	Benllok	Peru	South America	TEJ	TEJ	temperate-japonica	temperate-japonica
181	301172	117657	NSFTV_185	Bergreis	Austria	West Europe	TEJ	TEJ	temperate-japonica	temperate-japonica
182	301173	124371	NSFTV_186	Blue Rose Supreme	United States	North America	TRJ	ADMIX	admixed-japonica	admixed-japonica
183	301174	117664	NSFTV_187	Boa Vista	El Salvador	Central America	TRJ	TRJ	tropical-japonica	tropical-japonica
184	301175	117666	NSFTV_188	Bombon	Spain	West Europe	TEJ	TEJ	temperate-japonica	temperate-japonica
185	301176	117668	NSFTV_189	British Honduras Creole	Belize	Central America	TRJ	TRJ	tropical-japonica	tropical-japonica
186	301177	117669	NSFTV_190	Bul Zo	Republic of Republic of Korea	East Asia	TEJ	TEJ	temperate-japonica	temperate-japonica
187	301178	117606	NSFTV_191	C57-5043	United States	North America	TRJ	TRJ	tropical-japonica	tropical-japonica
188	301179††	117694	NSFTV_193	Coppocina	Bulgaria	East Europe	TRJ	TRJ	tropical-japonica	tropical-japonica
189	301180	117696	NSFTV_195	Criollo La Fria	Venezuela	South America	IND	IND	indica	indica1
190	301181	117707	NSFTV_197	Delrex	United States	North America	TRJ	TRJ	tropical-japonica	tropical-japonica
191	301182	117720	NSFTV_198	Dom Zard	Iran	West Asia	ARO	ARO	aromatic	aromatic
193	301184	117737	NSFTV_199	Fossa Av	Burkina Faso	Africa	TRJ	TRJ	tropical-japonica	tropical-japonica
195	301186	117760	NSFTV_200	IRAT 13	Cote D'Ivoire	Africa	TRJ	TRJ	tropical-japonica	tropical-japonica
197	301188††	117780	NSFTV_201	Kaukkyi Ani	Myanmar	Southeast Asia	ADMIX_J	ADMIX	NA	NA
198	301189	117801	NSFTV_202	Leah	United States	North America	TRJ	TRJ	tropical-japonica	tropical-japonica
199	301190	117816	NSFTV_203	NSF-TV 199	Unknown	Unknown	TRJ	TRJ	tropical-japonica	NA
200	301191	117834	NSFTV_204	P 737	Pakistan	South Asia	AUS	AUS	aus	aus
201	301192	117843	NSFTV_205	Pate Blanc Mn 1	Cote D'Ivoire	Africa	TRJ	TRJ	tropical-japonica	tropical-japonica
202	301193	117854	NSFTV_207	Pratao	Brazil	South America	TRJ	TRJ	tropical-japonica	tropical-japonica
203	301194	117858	NSFTV_208	Radin Ebos 33	Malaysia	Southeast Asia	IND	IND	indica	indica1
204	301195	117860	NSFTV_209	Razza 77	Italy	West Europe	TEJ	TEJ	temperate-japonica	temperate-japonica
205	301196	117863	NSFTV_210	Rinaldo Bersani	Italy	West Europe	TEJ	ADMIX	temperate-japonica	temperate-japonica
207	301198††	117889	NSFTV_211	Sigadis	Indonesia	Southeast Asia	IND	IND	indica	indica2
208	301199††	117894	NSFTV_213	SLO 17	India	South Asia	IND	IND	indica	admixed-indica
209	301200	117911	NSFTV_215	Tchibanga	Gabon	Africa	IND	IND	indica	indica1
210	301201	117913	NSFTV_216	Thavalu	Sri Lanka	South Asia	AUS	N/A	NA	NA
211	301202	117917	NSFTV_217	Tokyo Shino Mochi	Japan	East Asia	ADMIX_J	ADMIX	admixed-japonica	admixed-japonica
213	301204	117935	NSFTV_218	WC 3397	Jamaica	Caribbean	TRJ	TRJ	tropical-japonica	tropical-japonica
215	301206	117936	NSFTV_219	WC 4443	Bolivia	South America	TRJ	TRJ	tropical-japonica	tropical-japonica
216	301207	117939	NSFTV_220	Yabani Montakhab 7	Egypt	Africa	TEJ	TEJ	temperate-japonica	temperate-japonica
217	301208	117941	NSFTV_221	YRL-1	Australia	Oceania	ADMIX_J	ADMIX	admixed-japonica	admixed-japonica
218	301209	117851	NSFTV_222	PI 298967-1	Australia	Oceania	TEJ	ADMIX	admixed-japonica	admixed-japonica
219	301210	117825	NSFTV_223	Nucleoryza	Austria	West Europe	TEJ	TEJ	temperate-japonica	temperate-japonica
220	301211	117645	NSFTV_224	Azerbaidjanica	Azerbaijan	West Asia	TEJ	TEJ	temperate-japonica	temperate-japonica
221	301212	117872	NSFTV_225	Sadri Belyi	Azerbaijan	West Asia	ARO	ARO	aromatic	aromatic
222	301213	117842	NSFTV_226	Paraiba Chines Nova	Brazil	South America	IND	IND	indica	indica1
223	301214	117855	NSFTV_227	Priano Guaira	Brazil	South America	TRJ	TRJ	tropical-japonica	tropical-japonica
224	301215	117777	NSFTV_228	Karabaschak	Bulgaria	East Europe	TEJ	TEJ	temperate-japonica	temperate-japonica
225	301216	117660	NSFTV_229	Biser 1	Bulgaria	East Europe	TEJ	TEJ	temperate-japonica	temperate-japonica
226	301217	117762	NSFTV_231	IRAT 44	Burkina Faso	Africa	TRJ	TRJ	tropical-japonica	tropical-japonica
227	301218	117864	NSFTV_232	Riz Local	Burkina Faso	Africa	ADMIX_I	ADMIX	admixed-indica	admixed-indica
228	301219	117673	NSFTV_233	CA 902/B/2/1	Chad	Africa	AUS	AUS	aus	aus
229	301220	117820	NSFTV_234	Niquen	Chile	South America	TEJ	TRJ	NA	NA
231	301221	117753	NSFTV_235	Hunan Early Dwarf No. 3	China	East Asia	IND	IND	indica	indica1
232	301222	117882	NSFTV_236	Shangyu 394	China	East Asia	TEJ	TEJ	temperate-japonica	temperate-japonica
233	301223	124376	NSFTV_237	Sung Liao 2	China	East Asia	TEJ	TEJ	temperate-japonica	temperate-japonica
234	301224	117600	NSFTV_238	Aijiaonante	China	East Asia	IND	IND	indica	indica1
235	301225	117901	NSFTV_239	Sze Guen Zim	China	East Asia	IND	IND	indica	indica1
236	301226	117937	NSFTV_240	WC 521	China	East Asia	ADMIX_J	ADMIX	admixed-japonica	admixed-japonica
237	301227	117733	NSFTV_241	Estrela	Colombia	South America	TRJ	ADMIX	admixed-japonica	admixed-japonica
238	301228	117933	NSFTV_242	WAB 56-104	Cote D'Ivoire	Africa	TRJ	N/A	tropical-japonica	tropical-japonica
239	301229	117932	NSFTV_243	WAB 502-13-4-1	Cote D'Ivoire	Africa	TRJ	TRJ	tropical-japonica	tropical-japonica
240	301230	117931	NSFTV_244	WAB 501-11-5-1	Cote D'Ivoire	Africa	TRJ	TRJ	tropical-japonica	tropical-japonica
241	301231	117728	NSFTV_245	ECIA76-S89-1	Cuba	South America	IND	IND	indica	admixed-indica
242	301232	117599	NSFTV_246	27	Dominican Republic	Caribbean	TRJ	TRJ	tropical-japonica	tropical-japonica
243	301233	117923	NSFTV_247	Tropical Rice	Ecuador	South America	TEJ	TEJ	temperate-japonica	temperate-japonica
244	301234	117639	NSFTV_248	Arabi	Egypt	Africa	ADMIX_I	ADMIX	admixed-japonica	admixed-japonica
245	301235	117870	NSFTV_249	Sab Ini	Egypt	Africa	TEJ	TEJ	temperate-japonica	temperate-japonica
246	301236	117877	NSFTV_250	Saraya	Fiji	Oceania	AUS	AUS	aus	aus
247	301237	117709	NSFTV_251	Desvauxii	Former Soviet Union	East Europe	TEJ	TEJ	temperate-japonica	temperate-japonica
248	301238	117677	NSFTV_252	Caucasica	Former Soviet Union	East Europe	TEJ	TEJ	temperate-japonica	temperate-japonica
249	301239	117852	NSFTV_253	Pirinae 69	Macedonia or Former Yugoslavia	East Europe	TEJ	ADMIX	temperate-japonica	temperate-japonica
250	301240	117670	NSFTV_254	Bulgare	France	West Europe	TEJ	TEJ	temperate-japonica	temperate-japonica
251	301241	121652	NSFTV_255	H256-76-1-1-1	Argentina	South America	TRJ	TRJ	tropical-japonica	tropical-japonica
252	301242	117713	NSFTV_256	Djimoron	Guinea	Africa	IND	IND	indica	indica3
253	301243	117746	NSFTV_257	Guineandao	Guinea	Africa	TRJ	ADMIX	admixed-japonica	admixed-japonica
254	301244	117614	NSFTV_258	Hon Chim	Hong Kong	East Asia	IND	IND	NA	NA
255	301245	117838	NSFTV_259	Pai Hok Glutinous	Hong Kong	East Asia	IND	IND	indica	indica1
256	301246	117866	NSFTV_260	Romanica	Hungary	East Europe	TEJ	TEJ	temperate-japonica	temperate-japonica
257	301247	117635	NSFTV_261	Agusita	Hungary	East Europe	TEJ	TEJ	temperate-japonica	temperate-japonica
258	301248	117914	NSFTV_262	Tia Bura	Indonesia	Southeast Asia	TRJ	TRJ	tropical-japonica	tropical-japonica
259	301249	117873	NSFTV_263	Sadri Tor Misri	Iran	West Asia	ADMIX_I	ADMIX	admixed-indica	admixed-indica
260	301250††	117628	NSFTV_265	NSF-TV 260	Unknown	Unknown	ARO	ARO	aromatic	aromatic
261	301251	117883	NSFTV_266	Shim Balte	Iraq	West Asia	AUS	AUS	aus	aus
262	301252	117747	NSFTV_267	Halwa Gose Red	Iraq	West Asia	AUS	AUS	aus	aus
263	301253	117812	NSFTV_268	Maratelli	Italy	West Europe	TEJ	TEJ	temperate-japonica	temperate-japonica
265	301255	117929	NSFTV_269	Vialone	Italy	West Europe	TEJ	TEJ	admixed-japonica	temperate-japonica
266	301256	117749	NSFTV_270	Hiderisirazu	Japan	East Asia	ADMIX_J	ADMIX	admixed-japonica	temperate-japonica
267	301257	117748	NSFTV_271	Hatsunishiki	Japan	East Asia	TEJ	TEJ	temperate-japonica	temperate-japonica
268	301258	117928	NSFTV_272	Vavilovi	Kazakhstan	Central Asia	TEJ	TEJ	temperate-japonica	temperate-japonica
269	301259††	117898	NSFTV_273	Sundensis	Kazakhstan	Central Asia	IND	IND	indica	indica2
270	301260	117832	NSFTV_274	Osogovka	Macedonia	East Europe	TEJ	ADMIX	temperate-japonica	temperate-japonica
271	301261	117810	NSFTV_275	M. Blatec	Macedonia	East Europe	TEJ	ADMIX	temperate-japonica	temperate-japonica
272	301262††	126353	NSFTV_276	923	Madagascar	Africa	ADMIX_I	ADMIX	admixed	admixed-japonica
273	301263	117927	NSFTV_277	Varyla	Madagascar	Africa	ADMIX_J	ADMIX	tropical-japonica	admixed-japonica
274	301264	117836	NSFTV_278	Padi Pagalong	Malaysia	Southeast Asia	TRJ	TRJ	tropical-japonica	tropical-japonica
275	301265	117895	NSFTV_279	Sri Malaysia Dua	Malaysia	Southeast Asia	TEJ	TEJ	temperate-japonica	temperate-japonica
276	301266	117779	NSFTV_280	Kaukau	Mali	Africa	AUS	AUS	aus	aus
277	301267	117738	NSFTV_281	Gambiaka Sebela	Mali	Africa	TEJ	TEJ	temperate-japonica	temperate-japonica
278	301268	117672	NSFTV_282	C1-6-5-3	Mexico	North America	TEJ	ADMIX	admixed	admixed
279	301269	117788	NSFTV_283	Kon Suito	Mongolia	East Asia	TEJ	TEJ	admixed	admixed-japonica
280	301270	117874	NSFTV_284	Saku	Mongolia	East Asia	TRJ	ADMIX	tropical-japonica	admixed-japonica
281	301271	117844	NSFTV_285	Patna	Morocco	Africa	TEJ	TEJ	admixed-japonica	admixed-japonica
282	301272	117922	NSFTV_286	Triomphe Du Maroc	Morocco	Africa	TEJ	TEJ	temperate-japonica	temperate-japonica
283	301273	117683	NSFTV_287	Chibica	Mozambique	Africa	TEJ	TEJ	temperate-japonica	temperate-japonica
284	301274	117759	NSFTV_288	IR-44595	Nepal	South Asia	IND	IND	indica	admixed-indica
285	301275	117920	NSFTV_289	Tox 782-20-1	Nigeria	Africa	TRJ	TRJ	tropical-japonica	tropical-japonica
286	301276	117756	NSFTV_290	IITA 135	Nigeria	Africa	TRJ	TRJ	tropical-japonica	tropical-japonica
287	301277	117942	NSFTV_291	Zerawchanica Karatalski	Poland	East Europe	TEJ	TEJ	temperate-japonica	temperate-japonica
288	301278	117616	NSFTV_293	Italica Carolina	Poland	East Europe	TEJ	TEJ	temperate-japonica	temperate-japonica
289	301279	117808	NSFTV_294	Lusitano	Portugal	West Europe	TEJ	TEJ	temperate-japonica	temperate-japonica
290	301280	117638	NSFTV_295	Amposta	Puerto Rico	Caribbean	TEJ	TEJ	temperate-japonica	temperate-japonica
291	301281	117919	NSFTV_296	Toploea 70/76	Romania	East Europe	TEJ	TEJ	temperate-japonica	temperate-japonica
293	301283	117916	NSFTV_298	TOg 7178	Senegal	Africa	ADMIX_I	ADMIX	admixed-indica	admixed-indica
294	301284	117893	NSFTV_299	SL 22-613	Sierra Leone	Africa	IND	ADMIX	indica	indica3
295	301285	117665	NSFTV_300	Bombilla	Spain	West Europe	TEJ	TEJ	temperate-japonica	temperate-japonica
296	301286	117722	NSFTV_302	Dosel	Spain	West Europe	TEJ	TEJ	temperate-japonica	temperate-japonica
298	301288	117800	NSFTV_303	LD 24	Sri Lanka	South Asia	IND	IND	NA	NA
299	301289	117625	NSFTV_304	SML 242	Suriname	South America	IND	IND	indica	indica1
300	301290	126405	NSFTV_305	Sml Kapuri	Suriname	South America	TEJ	TEJ	temperate-japonica	temperate-japonica
301	301291	117813	NSFTV_306	Melanotrix	Tajikistan	Central Asia	ADMIX_J	TEJ	temperate-japonica	temperate-japonica
303	301293	117785	NSFTV_307	Kihogo	Tanzania	Africa	TEJ	TEJ	temperate-japonica	temperate-japonica
304	301294	117630	NSFTV_309	519	Uruguay	South America	IND	IND	indica	admixed-indica
305	301295	117719	NSFTV_310	Doble Carolina Rinaldo Barsani	Uruguay	South America	TEJ	ADMIX	admixed-japonica	admixed-japonica
306	301296	117938	NSFTV_312	WIR 3764	Uzbekistan	Central Asia	TEJ	TEJ	temperate-japonica	temperate-japonica
307	301297	117925	NSFTV_313	Uzbekskij 2	Uzbekistan	Central Asia	TEJ	TEJ	temperate-japonica	temperate-japonica
309	301299	124372	NSFTV_314	Manzano	Zaire	Africa	TRJ	TRJ	tropical-japonica	tropical-japonica
310	301300	117857	NSFTV_315	R 101	Zaire	Africa	TRJ	TRJ	tropical-japonica	tropical-japonica
312	301302	117644	NSFTV_317	Aswina 330	Bangladesh	South Asia	AUS	AUS	NA	NA
313	301303	117623	NSFTV_318	BR24	Bangladesh	South Asia	IND	IND	indica	indica2
314	301304	117697	NSFTV_319	CTG 1516	Bangladesh	South Asia	AUS	AUS	aus	aus
315	301305	117703	NSFTV_320	Dawebyan	Myanmar	Southeast Asia	IND	IND	indica	admixed-indica
317	301307	117711	NSFTV_321	DJ 123	Bangladesh	South Asia	AUS	AUS	aus	aus
318	301308	117712	NSFTV_322	DJ 24	Bangladesh	South Asia	AUS	AUS	aus	aus
319	301309	117714	NSFTV_323	DK 12	Bangladesh	South Asia	AUS	AUS	aus	aus
320	301310	117715	NSFTV_324	DM 43	Bangladesh	South Asia	AUS	AUS	aus	aus
321	301311	117716	NSFTV_325	DM 56	Bangladesh	South Asia	AUS	AUS	aus	aus
322	301312	117717	NSFTV_326	DM 59	Bangladesh	South Asia	AUS	AUS	aus	aus
323	301313	117718	NSFTV_327	DNJ 140	Bangladesh	South Asia	AUS	AUS	aus	aus
324	301314	117724	NSFTV_328	DV 123	Bangladesh	South Asia	AUS	AUS	aus	aus
325	301315	117731	NSFTV_329	EMATA A 16-34	Myanmar	Southeast Asia	IND	IND	indica	admixed-indica
326	301316	117741	NSFTV_330	Ghorbhai	Bangladesh	South Asia	AUS	AUS	aus	aus
327	301317	117743	NSFTV_331	Goria	Bangladesh	South Asia	AUS	AUS	aus	aus
328	301318	117765	NSFTV_332	Jamir	Bangladesh	South Asia	AUS	AUS	aus	aus
329	301319	117772	NSFTV_333	Kachilon	Bangladesh	South Asia	AUS	AUS	aus	aus
330	301320	121653	NSFTV_334	Khao Pahk Maw	Thailand	Southeast Asia	AUS	AUS	aus	aus
331	301321	117783	NSFTV_335	Khao Tot Long 227	Thailand	Southeast Asia	AUS	AUS	aus	aus
332	301322	117791	NSFTV_336	KPF-16	Bangladesh	South Asia	ADMIX_I	ADMIX	admixed-indica	admixed-indica
333	301323	117803	NSFTV_337	Leuang Hawn	Thailand	Southeast Asia	TEJ	TEJ	temperate-japonica	temperate-japonica
334	301324	117806	NSFTV_338	Lomello	Italy	West Europe	TEJ	TEJ	temperate-japonica	temperate-japonica
335	301325	117827	NSFTV_339	Okshitmayin	Myanmar	Southeast Asia	ADMIX_J	ADMIX	admixed-japonica	admixed-japonica
336	301326	117847	NSFTV_340	Paung Malaung	Myanmar	Southeast Asia	AUS	AUS	aus	aus
337	301327	117871	NSFTV_341	Sabharaj	Bangladesh	South Asia	IND	IND	indica	indica1
338	301328	117892	NSFTV_342	Sitpwa	Myanmar	Southeast Asia	TEJ	TEJ	temperate-japonica	temperate-japonica
339	301329	117940	NSFTV_343	Yodanya	Myanmar	Southeast Asia	IND	IND	indica	indica1
340	301330	117656	NSFTV_344	Berenj	Afghanistan	South Asia	ADMIX_I	ADMIX	admixed	admixed
341	301331	117885	NSFTV_345	Shirkati	Afghanistan	South Asia	AUS	AUS	aus	aus
342	301332	117678	NSFTV_346	Cenit	Argentina	South America	TRJ	TRJ	tropical-japonica	tropical-japonica
343	301333	117930	NSFTV_347	Victoria F.A.	Argentina	South America	TEJ	ADMIX	temperate-japonica	temperate-japonica
344	301334	117613	NSFTV_348	Habiganj Boro 6	Bangladesh	South Asia	ADMIX_J	ADMIX	admixed	admixed
345	301335	117726	NSFTV_349	DZ 193	Bangladesh	South Asia	AUS	AUS	aus	aus
346	301336	117778	NSFTV_350	Karkati 87	Bangladesh	South Asia	AUS	AUS	aus	aus
347	301337	117695	NSFTV_353	Creole	Belize	Central America	TRJ	TRJ	tropical-japonica	tropical-japonica
348	301338	117685	NSFTV_354	China 1039	China	East Asia	IND	IND	indica	indica1
349	301339	117681	NSFTV_355	Chang Ch'Sang Hsu Tao	China	East Asia	IND	IND	indica	indica1
350	301340	117804	NSFTV_356	Ligerito	Colombia	South America	TRJ	TRJ	tropical-japonica	tropical-japonica
352	301393	126383	NSFTV_357	Guatemala 1021	Guatemala	Central America	TRJ	TRJ	tropical-japonica	tropical-japonica
353	301341	117642	NSFTV_359	ARC 10376	India	South Asia	AUS	AUS	aus	aus
354	301342	117650	NSFTV_360	BALA	India	South Asia	IND	N/A	indica	admixed-indica
355	301343	117604	NSFTV_363	ASD 1	India	South Asia	TEJ	TEJ	temperate-japonica	temperate-japonica
356	301344	117767	NSFTV_364	JC 117	India	South Asia	IND	IND	indica	indica1
357	301345	117634	NSFTV_365	9524	India	South Asia	AUS	AUS	aus	aus
359	301347	117899	NSFTV_366	Surjamkuhi	India	South Asia	AUS	AUS	aus	aus
360	301348	117856	NSFTV_367	PTB 30	India	South Asia	AUS	AUS	aus	aus
363	301350	117730	NSFTV_368	Edomen Scented	Japan	East Asia	TEJ	TEJ	temperate-japonica	temperate-japonica
364	301351	117862	NSFTV_369	Rikuto Norin 21	Japan	East Asia	TEJ	ADMIX	admixed-japonica	admixed-japonica
365	301352	117886	NSFTV_370	Shirogane	Japan	East Asia	TEJ	TEJ	temperate-japonica	temperate-japonica
366	301353	117624	NSFTV_371	Kiuki No. 46	Japan	East Asia	TEJ	TEJ	temperate-japonica	temperate-japonica
367	301354	117875	NSFTV_372	Sanbyang-Daeme	Republic of Korea	East Asia	ADMIX_J	ADMIX	admixed-japonica	admixed-japonica
368	301355	117708	NSFTV_373	Deokjeokjodo	Republic of Korea	East Asia	TEJ	TEJ	temperate-japonica	temperate-japonica
369	301356	117878	NSFTV_376	Sathi	Pakistan	South Asia	AUS	AUS	aus	aus
370	301357	117692	NSFTV_377	Coarse	Pakistan	South Asia	AUS	AUS	aus	aus
371	301358	117876	NSFTV_378	Santhi Sufaid	Pakistan	South Asia	AUS	AUS	aus	aus
372	301359	117896	NSFTV_379	Sufaid	Pakistan	South Asia	AUS	AUS	aus	aus
373	301360	117799	NSFTV_380	Lambayeque 1	Peru	South America	ARO	ARO	aromatic	aromatic
375	301396	126396	NSFTV_381	Upland	Ponape Island, Micronesia	Oceania	TRJ	TRJ	tropical-japonica	tropical-japonica
376	301361	117667	NSFTV_384	Breviaristata	Portugal	West Europe	TEJ	ADMIX	admixed-japonica	admixed-japonica
377	301362	117853	NSFTV_385	PR 304	Puerto Rico	Caribbean	TRJ	TRJ	tropical-japonica	tropical-japonica
378	301363	117774	NSFTV_386	Kalubala Vee	Sri Lanka	South Asia	AUS	AUS	aus	aus
379	301364	125599	NSFTV_387	Wanica	Suriname	South America	TRJ	TRJ	tropical-japonica	tropical-japonica
380	301365	117909	NSFTV_388	Tainan-Iku No. 512	Taiwan	East Asia	TEJ	TEJ	temperate-japonica	temperate-japonica
381	301366	124370	NSFTV_390	325	Taiwan	East Asia	TRJ	TRJ	tropical-japonica	tropical-japonica
384	301367	117629	NSFTV_391	318	Turkey	West Asia	TRJ	TRJ	tropical-japonica	tropical-japonica
385	301368	117821	NSFTV_392	Nira	United States	North America	IND	IND	indica	indica1
386	301369	117839	NSFTV_393	Palmyra	United States	North America	TRJ	ADMIX	tropical-japonica	admixed-japonica
387	301370	117809	NSFTV_394	M-202	United States	North America	TEJ	ADMIX	admixed-japonica	admixed-japonica
388	301371	124373	NSFTV_395	Nortai	United States	North America	TEJ	ADMIX	admixed-japonica	admixed-japonica
390	301373	117690	NSFTV_396	CI 11026	United States	North America	ADMIX_I	ADMIX	admixed	admixed-japonica
391	301374	117706	NSFTV_397	Della	United States	North America	TRJ	TRJ	tropical-japonica	tropical-japonica
392	301375	117729	NSFTV_398	Edith	United States	North America	TRJ	TRJ	tropical-japonica	tropical-japonica
393	301376	117795	NSFTV_15	La 110	United States	North America	IND	N/A	NA	NA
394	301377	117798	NSFTV_62	Lady Wright Seln	United States	North America	TRJ	TRJ	tropical-japonica	admixed-japonica
395	301378	117830	NSFTV_63	OS 6 (WC 10296)	Zaire	Africa	TRJ	TRJ	tropical-japonica	tropical-japonica
396	301379	117693	NSFTV_64	Cocodrie	United States	North America	TRJ	TRJ	tropical-japonica	tropical-japonica
397	301380	117699	NSFTV_352	Cybonnet	United States	North America	TRJ	TRJ	tropical-japonica	tropical-japonica
398	301399	.	NSFTV_375	93-11	China	East Asia	IND	IND	indica	NA
612	301401	.	NSFTV_612	IR64	Philippines	Southeast Asia	IND	N/A	indica	NA
616	301416	126392	NSFTV_621	RT0034	United States	North America	IND	IND	indica	indica2
617	301417	.	NSFTV_618	MCR010277	United States	North America	ADMIX_J	N/A	admixed	NA
618	301404	126389	NSFTV_619	Pecos	United States	North America	TRJ	ADMIX	admixed-japonica	admixed-japonica
619	301405	126391	NSFTV_620	Rosemont	United States	North America	TRJ	TRJ	tropical-japonica	tropical-japonica
620	301406	125597	NSFTV_623	Jasmine85	Philippines	Southeast Asia	IND	IND	indica	indica2
621	301402	126388	NSFTV_624	LaGrue	United States	North America	TRJ	TRJ	tropical-japonica	tropical-japonica
622	301418	126402	NSFTV_629	Bengal	United States	North America	TRJ	ADMIX	admixed-japonica	admixed-japonica
623	301407	126394	NSFTV_630	Shufeng 121-1655	China	East Asia	IND	IND	NA	NA
624	301408	126387	NSFTV_631	Kaybonnet	United States	North America	TRJ	TRJ	tropical-japonica	tropical-japonica
625	301419	126386	NSFTV_633	Katy	United States	North America	TRJ	TRJ	tropical-japonica	tropical-japonica
626	301420	125596	NSFTV_634	C101A51	Philippines	Southeast Asia	IND	IND	indica	admixed-indica
627	301421	126382	NSFTV_616	Early	United States	North America	TRJ	ADMIX	admixed-japonica	admixed-japonica
629	301410	126404	NSFTV_617	Panda	Italy	West Europe	TRJ	ADMIX	admixed-japonica	admixed-japonica
630	301411	126393	NSFTV_622	Saber	United States	North America	TRJ	TRJ	tropical-japonica	tropical-japonica
631	301412	.	NSFTV_625	Dragon Eyeball 100	China	East Asia	ADMIX_J	N/A	admixed-japonica	NA
633	301414	125598	NSFTV_626	Jing 185-7	China	East Asia	IND	IND	indica	indica2
634	301415	126390	NSFTV_627	Rondo (4484-1693)	China	East Asia	IND	IND	indica	admixed-indica
635	312001‡‡	117264	NSFTV_635	Azucena	Philippines	Southeast Asia	TRJ	TRJ	tropical-japonica	tropical-japonica
636	312002‡‡	117276	NSFTV_636	Sadu Cho	Republic of Korea	East Asia	IND	IND	indica	indica1
637	312003††, ‡‡	117273	NSFTV_637	N 22	India	South Asia	AUS	AUS	NA	NA
638	312004‡‡	117272	NSFTV_638	Moroberekan	Guinea	Africa	TRJ	TRJ	tropical-japonica	tropical-japonica
639	312005‡‡	117274	NSFTV_639	Nipponbare	Japan	East Asia	TEJ	TEJ	temperate-japonica	temperate-japonica
640	312006‡‡	117265	NSFTV_640	Dom Sufid	Iran	West Asia	ARO	ARO	NA	NA
641	312007	117279	NSFTV_641	Tainung 67	Taiwan	East Asia	TEJ	TEJ	temperate-japonica	temperate-japonica
642	312008	117280	NSFTV_642	Zhenshan 97B	China	East Asia	IND	IND	indica	indica1
643	312009	117271	NSFTV_643	Minghui 63	China	East Asia	IND	IND	indica	admixed-indica
644	312010‡‡	117268	NSFTV_644	IR64-21	Philippines	Southeast Asia	IND	IND	indica	indica2
645	312011‡‡	117270	NSFTV_645	M-202	United States	North America	TEJ	ADMIX	NA	admixed-japonica
647	312013	117282	NSFTV_647	Cypress	United States	North America	TRJ	TRJ	tropical-japonica	tropical-japonica
648	312014‡‡	117277	NSFTV_648	Shan-Huang-Zhan-2	China	East Asia	IND	IND	NA	NA
649	312015††	117267	NSFTV_649	FR13A	India	South Asia	AUS	N/A	aus##	aus
651	312017	117266	NSFTV_651	Dular	India	South Asia	AUS	AUS	aus	aus
				†GSOR: Genetic Stocks-Oryza collection identification number.
				‡IRGC ID: International Rice Germplasm Collection identification number.
				§National Science Foundation-"Exploring the Genetic Basis of Transgressive Variation in Rice" project accession identification number.
				¶Subpopulation identified by STRUCTURE analysis based on 36 SSRs (Ali et al. 2011). Aus is coded with AUS, indica with IND, aromatic (GroupV) with ARO, temperate japonica with TEJ, tropical japonica with TRJ. Admix_I contains a greater proportion of ancestry from ether indica or aus, and ADMIX_J is admixture of mostly temperate or tropical japonica.
				#Subpopulation identified by PCA analysis using 36,901 high quality SNPs (Zhao et al. 2011). Aus is coded with AUS, indica with IND, temperate japonica with TEJ, tropical japonica with TRJ, aromatic (GroupV) with ARO, and ADMIX is a mixture of more than one subpopulation.
				††Accessions which are difficult to grow in the field at Stuttgart, AR, thus were grown either in the greenhouse, winter nursery in Puerto Rico and/or field at Beaumont, TX.
				‡‡Accessions from the OryzaSNP project (McNally et al., 2009) added to the 409 accessions reported by Ali et al. (2011).
				§§Identified Suweon 362 in Garris et al. (2005).
				¶¶Subpopulation identified by fastStructure analysis based on 700,000 SNPs [McCouch et al.; Nature Communications (2016)7:10532].
				##Subpopulation group based on sister lines in the Rice Diversity Panel 2 (RDP2) collection reported by McCouch et al. (2016)
				†††Subpopulation identified by fastStructure analysis based on the imputed high density rice array (7,000 SNPs) genotypes (Wang et al.; Nature Communications (2018)9:3519; doi: 10.1038/s41467-018-05538-1]

## Sheet: Supplementary Table 2
Supplementary Table 2 : the average sum of ranks for all 392 genotypes in each trait at the two growing seasons
	Average Sum of Ranks (ASR) 1st growing season (2021)										Average Sum of Ranks (ASR) 2nd growing season (2022)
Genotypes ID	ASR_NDH	ASR_FLA	ASR_PH	ASR_NTP	ASR_NPP	ASR_PL	ASR_HGW	ASR_SET%		Genotypes ID	ASR_NDH	ASR_FLA	ASR_PH	ASR_NTP	ASR_NPP	ASR_PL	ASR_HGW	ASR_SET%
NSFTV_1	133.909	84.1818	20	24.8182	24.2727	199.545	8.09091	266.545		NSFTV_1	162.455	71	126.091	29.5455	31.2727	197	321.545	264.182
NSFTV_4	205.818	258.273	23.8182	253.364	247.455	242.091	15.7273	310.182		NSFTV_4	200.182	255.273	127.818	259.182	254.182	242.455	251.818	311.818
NSFTV_5	206.091	222.909	33.7273	224	222.273	166.182	25.1818	244.636		NSFTV_5	226.636	225.909	65.7273	224.818	221.909	167.545	287.818	244.909
NSFTV_6	93.5455	167.636	36.6364	252.182	284.273	27	29.1818	275.818		NSFTV_6	103.636	161.818	34.8182	253.727	288.182	26.9091	195.909	276.364
NSFTV_7	108.091	302.909	41.0909	282.091	279.545	35.3636	31.5455	241.091		NSFTV_7	99.0909	288	52.3636	291.364	292.364	35.7273	112.364	240.818
NSFTV_8	45.1818	125.273	42.6364	288.545	285.545	173.273	35.8182	292.273		NSFTV_8	41.9091	128	244.636	296.636	297.364	171.818	259.727	292.545
NSFTV_9	263.182	268.273	43	258.455	257.545	304.545	37.0909	73.3636		NSFTV_9	258.455	248	134.364	261.636	260.273	305.545	139	72.9091
NSFTV_10	297.818	194.909	45.2727	190.455	190.455	95.0909	37.3636	94.3636		NSFTV_10	289.727	219.182	236.636	194.818	195.727	94.1818	143.455	93.9091
NSFTV_12	127.909	219.727	45.3636	215.455	213.818	274	38.9091	187.364		NSFTV_12	107.909	196.727	142.091	222.273	223.091	272.909	226.545	186.273
NSFTV_13	90.8182	195.364	49.9091	74	72.3636	166.182	42.3636	346		NSFTV_13	87.9091	194.091	39.8182	80.0909	80.9091	167.545	144.455	348.818
NSFTV_14	111.727	114	54.4545	19.5455	19.0909	277.636	43	62.9091		NSFTV_14	113.545	97.6364	141.545	23.8182	24.5455	278.273	292.091	62
NSFTV_16	238.727	298.818	54.5455	68.8182	67.5455	185.455	43.1818	342.636		NSFTV_16	236.273	341.364	196.364	72.1818	72.3636	182.727	258.364	345.636
NSFTV_17	174.818	283.545	55.5455	210.091	208.091	247.636	43.7273	236.364		NSFTV_17	195.545	296.909	39.7273	212.364	211.545	248.364	249.727	234.818
NSFTV_18	179.727	148.091	56.7273	92.7273	92.5455	237.182	44	75.9091		NSFTV_18	158.909	127.818	262.091	99.3636	101.455	235.727	226.273	75.1818
NSFTV_19	211.364	173.636	56.8182	31	30.8182	332.273	45	65.6364		NSFTV_19	199.455	202	146.545	30.6364	29.1818	335	175.818	66
NSFTV_20	190	233.909	56.8182	181.727	181.455	288.182	45.8182	93.6364		NSFTV_20	170.818	220.909	101.182	190.909	190.909	286.909	104.818	92.2727
NSFTV_22	109.636	207.091	57.6364	290.273	289.455	211.818	48.0909	325.727		NSFTV_22	123.727	212	188.364	288.636	286.455	215.545	72.8182	327.818
NSFTV_23	102.364	114.818	58.5455	10.6364	11.0909	109.273	49.7273	311.364		NSFTV_23	115.273	109.818	90.5455	14.9091	16	111.545	272.545	313.545
NSFTV_24	114.091	126.182	59.9091	349.545	348.727	80.5455	51.7273	195.818		NSFTV_24	130.364	118.182	94.6364	350.273	350.455	82.5455	16.0909	195.455
NSFTV_25	67.2727	145.545	61.0909	327	326.091	113.273	52.9091	90.0909		NSFTV_25	61.2727	118.818	186.727	329.909	329.091	111.909	99.9091	88.9091
NSFTV_26	169.273	223.364	61.1818	291.545	291.636	173.455	55.2727	312.455		NSFTV_26	161.182	228.818	136.182	298.273	297.818	174.364	42.6364	314.091
NSFTV_27	105.364	29.7273	61.3636	285.545	284.909	206.273	57.4545	298.818		NSFTV_27	119.091	34.9091	123.727	283.909	282.364	208.545	187.818	300.091
NSFTV_28	149.636	178.091	61.7273	353.091	353.545	146.091	57.4545	287.545		NSFTV_28	171.182	185.091	143.273	353.273	353.364	149.273	32.0909	288.091
NSFTV_29	215.727	153.545	62	223.455	222.727	54.2727	60.8182	275.455		NSFTV_29	230.727	152.364	47.9091	219.545	216	58.3636	253.091	276.727
NSFTV_30	213.273	295.727	62.8182	215.455	213.909	181.182	62.3636	184.818		NSFTV_30	239.909	297.182	205.636	209.182	206.091	180.727	84.5455	185.273
NSFTV_31	100	318.909	63.6364	38.0909	36.9091	50.7273	62.7273	251.455		NSFTV_31	95.6364	305.273	246.455	42.2727	42.4545	54	213.727	252.364
NSFTV_32	121.182	198.727	64.4545	180	213.636	212.455	62.7273	207.818		NSFTV_32	110.636	221	70.3636	186.182	222.182	211.091	228.545	207.091
NSFTV_33	213.909	195.455	67	261	259.364	172.727	62.7273	339.364		NSFTV_33	207.818	231	238.818	263.727	261.909	174.091	285	341.727
NSFTV_35	155.909	183.545	70	28.1818	27.6364	191.091	63.0909	219.636		NSFTV_35	166.909	175.182	190.182	27.2727	26.3636	191.636	131.182	219.455
NSFTV_36	52.3636	169.545	71.0909	63.4545	61	109.273	66.8182	50.8182		NSFTV_36	50.1818	140.273	142.091	68.9091	68.8182	111.545	141	50.0909
NSFTV_37	203.455	61.6364	71.1818	126.909	124.818	267.909	66.8182	206		NSFTV_37	220.273	66.4545	140.545	127.909	128.273	270.818	145.909	206
NSFTV_39	181.091	108.364	71.1818	288.364	284.545	167.727	66.8182	98.1818		NSFTV_39	203.364	96.7273	150.455	292.364	290.818	166.909	244.364	97.3636
NSFTV_40	102.455	157.545	71.1818	106.182	104.273	307.091	71	158.909		NSFTV_40	99.5455	151.818	78.4545	109.636	107.455	307.727	93.7273	158.636
NSFTV_41	120.273	160.818	71.8182	136.091	134.545	195.909	71.0909	61.7273		NSFTV_41	102.636	225	259.727	143.636	143.455	197.909	237.182	61.2727
NSFTV_43	66.7273	193.818	73.3636	273.545	274	136.182	71.4545	250		NSFTV_43	63.9091	196.636	159.727	279.273	279.727	139.636	49	251.091
NSFTV_44	168.818	231.455	74.0909	138.182	135.182	238.636	72	308.909		NSFTV_44	187.182	242.909	247.091	135.091	131.636	240.364	244.091	309.364
NSFTV_45	171.545	156.182	75.8182	131.818	130.909	122.818	74.6364	275.909		NSFTV_45	191.818	183.364	156.182	124.273	121.455	123.545	126.455	277.636
NSFTV_46	200.273	78.4545	78.7273	222.545	221.545	157.455	74.6364	279.273		NSFTV_46	231.273	71.8182	94.6364	212.182	206.818	158.818	56.8182	281.636
NSFTV_49	162.545	91.7273	80.9091	332.727	332.636	176.727	79.4545	227		NSFTV_49	187.091	80.4545	165.727	328.273	328.273	175.091	30.5455	227.091
NSFTV_50	191.636	247.182	80.9091	109.727	108.909	291.818	79.9091	203.545		NSFTV_50	171	230.545	144.636	115.909	119.727	290.818	287.818	203.545
NSFTV_51	251.364	266.636	83	52.8182	52.4545	246.727	80.6364	183.545		NSFTV_51	241.818	279.455	179.636	54.2727	53.9091	248.182	215.909	182.545
NSFTV_53	211.364	212.455	83.6364	124.818	123.182	146.727	81.2727	188.364		NSFTV_53	195.727	241.455	143.091	130.273	130.364	145.364	77.3636	188.273
NSFTV_54	233.727	292.545	84	114.545	113.636	114.273	82.0909	209.545		NSFTV_54	220.636	307.818	59.7273	119.818	121.818	115.909	42.6364	210.182
NSFTV_55	88.2727	153.545	85.8182	314.273	313.364	120.182	82.3636	234		NSFTV_55	98.0909	131.273	65.6364	310.091	308.273	120.909	92.2727	235.182
NSFTV_56	311.182	352.909	87.2727	290.364	289.909	213.182	82.3636	209.636		NSFTV_56	317.545	281.182	77.4545	285.364	282.455	215.818	38.9091	208
NSFTV_57	337.727	191.182	87.3636	314.909	314.091	149.545	83.8182	119.545		NSFTV_57	339.636	220.182	301.818	310.636	313.455	150.545	304.909	118.909
NSFTV_58	217.909	221.455	87.8182	143.273	140.727	183.273	83.8182	173		NSFTV_58	251.909	224.909	108.364	138.182	133.636	184.455	137.909	173.182
NSFTV_59	195.364	284.364	89.8182	157.364	155.455	90.5455	84.0909	239.727		NSFTV_59	184.455	262.636	103.818	161.727	161.364	93.0909	143.909	239.545
NSFTV_60	141.455	192	89.9091	172.091	172	71.5455	84.0909	140.545		NSFTV_60	127	197.091	125.727	177.182	179	71.2727	170.364	138.818
NSFTV_61	245.455	195.545	92	287.727	290.818	154.818	84.8182	222.182		NSFTV_61	240.545	231	181.545	289.273	291.091	156.091	183.818	222.818
NSFTV_65	218.091	128.364	93.9091	18.9091	18.6364	118.182	85.4545	265.636		NSFTV_65	236.636	129.727	51.2727	18.5455	18.4545	119	142	265.182
NSFTV_66	237	291.909	94.4545	62.0909	61	251.455	87.7273	124.091		NSFTV_66	233.273	179.091	300.909	69.4545	66.8182	246.273	216.636	122.636
NSFTV_68	131.818	243.636	95.2727	112.455	110.909	149.364	87.7273	108.727		NSFTV_68	139	283.818	238.455	115.636	113.545	149.455	139.182	106.727
NSFTV_69	290.727	42.3636	95.6364	120.364	140.727	50.7273	88.0909	206.182		NSFTV_69	306.273	302	144.455	118.636	140.091	54	345.091	207.273
NSFTV_70	159.091	103.818	97.0909	285.273	285.545	82.5455	88.8182	313.273		NSFTV_70	151.818	80.6364	93.3636	289.455	287.545	84.4545	43.2727	314.091
NSFTV_71	173	185.909	97.4545	220.182	219.091	50.7273	89.0909	205.636		NSFTV_71	186.909	183.545	48.1818	218.909	218.182	54	185.636	205.182
NSFTV_72	42.7273	73.8182	97.4545	45.6364	46.8182	136.182	89.8182	47.1818		NSFTV_72	47.9091	63.7273	143.364	42.0909	34	139.636	342	46.1818
NSFTV_73	170.273	157.636	98.0909	255.091	252.182	212.455	92.9091	205.182		NSFTV_73	152.636	165.455	195.909	263.273	266.455	211.091	42.6364	204.545
NSFTV_74	165.091	196.182	98.0909	204.818	249.273	190.909	93.2727	232.909		NSFTV_74	159	170.091	184.909	209.455	253.091	193.364	230.909	234.182
NSFTV_75	117.364	260	98.2727	154.636	153.182	139.727	99.7273	171.182		NSFTV_75	107	270	318.909	161.636	161.727	139.182	263.182	169.818
NSFTV_76	72.0909	281.727	98.5455	98.3636	97.5455	171.273	101.727	91.6364		NSFTV_76	62.7273	265.182	353	105.636	107.545	171.182	287.818	89.7273
NSFTV_77	146.909	229.364	98.8182	290.364	289.909	195.909	102.364	292.182		NSFTV_77	140.909	235.909	225.545	299.545	299.364	197.909	17.7273	293.182
NSFTV_78	126	297.636	98.8182	167.636	164.364	100.545	103.364	298.273		NSFTV_78	134.909	282.273	247.727	169.091	168.182	101.182	113.091	299.545
NSFTV_79	211.818	20.1818	99.2727	332.727	332.636	62.6364	103.364	191.636		NSFTV_79	229.909	31.5455	98.9091	335.636	339.364	62.1818	249.273	190.545
NSFTV_80	98.6364	14	99.4545	136.455	136.273	141.727	103.909	263.818		NSFTV_80	91.6364	52.5455	113.818	147	149	140.818	264.636	264.909
NSFTV_81	228.818	145.273	99.4545	167.909	167.636	254.545	103.909	267		NSFTV_81	218.182	132.273	123.182	171.727	173.091	259.091	146.364	269.182
NSFTV_84	325.636	321.364	100.455	354.273	355.636	118.273	104.182	99.7273		NSFTV_84	314	296.182	255	359.636	359.636	117.545	89.2727	99.0909
NSFTV_85	65.3636	145.455	101	165.545	165.455	14.5455	104.818	76.4545		NSFTV_85	76.5455	153.727	88.0909	163	160.455	17.8182	129.273	75.7273
NSFTV_86	184.909	132.545	102.909	220.545	220.727	185.455	104.818	213.909		NSFTV_86	206.455	108.091	31.9091	217.909	218.091	186.727	178.364	214.818
NSFTV_87	270.818	351.364	103.545	281.455	278.364	139.909	106	110.455		NSFTV_87	287.909	308.636	167.273	278.182	275.727	139.636	233.455	108.727
NSFTV_88	182.636	142.273	104	287.909	285.364	78.0909	106.273	251.818		NSFTV_88	162.909	117.273	23.2727	295	297.545	77.7273	179.364	251.364
NSFTV_89	185.364	221.273	105.545	134.182	132.818	39.2727	106.364	278.455		NSFTV_89	176.091	228.909	51.7273	138.818	138.727	43.7273	170.364	279
NSFTV_90	117.364	64	105.545	244.091	243	183.273	106.818	137.818		NSFTV_90	131	51.6364	125.818	240.182	237.636	184.364	38.2727	137.091
NSFTV_91	116.273	46.6364	108.364	290.364	289.909	100.909	106.818	95.5455		NSFTV_91	131	47.5455	90.6364	285.909	283.818	101.636	16	95.4545
NSFTV_92	142.091	76.8182	108.364	185.727	186.818	146.182	107.182	170.636		NSFTV_92	166.545	66.4545	19	181.818	179.182	148.455	230.091	169.909
NSFTV_93	159.455	17.1818	108.545	321.818	314.091	114.545	107.727	215		NSFTV_93	186.636	34.9091	134.909	316.091	304.182	116.182	216	215.909
NSFTV_94	240.545	233.273	109	81.1818	79.9091	245.818	108	210.182		NSFTV_94	237.909	210.818	170.182	86.6364	85.9091	247.909	176.273	210.455
NSFTV_95	111.545	216.727	110	298.091	297.545	109.545	108.455	205		NSFTV_95	91.5455	219.455	159.636	301.455	303.182	107.545	273.455	202.455
NSFTV_96	208.636	144.364	112.364	298.364	299.455	54.9091	109.182	250.455		NSFTV_96	194.909	118.909	82	298.818	300.091	55.8182	71.0909	251.091
NSFTV_97	262.455	195.818	113.273	194.455	193	166.545	111.909	308.909		NSFTV_97	274.727	195.545	26.1818	194.364	192.091	169.091	125.273	310.273
NSFTV_98	293.909	292.909	113.727	178.727	176.727	275.727	112.091	142.182		NSFTV_98	308.455	148.091	229.636	181.182	179.545	275.909	224.909	141.909
NSFTV_99	147.182	220.091	116.455	213.727	213	180	112.727	248		NSFTV_99	137.091	227.727	142.273	222.182	222.909	177.909	25	246.909
NSFTV_100	324.273	192.636	117.273	299.182	299.727	167.091	113.545	181.273		NSFTV_100	90.7273	282	196.909	303.364	308.091	166.636	128.182	180
NSFTV_101	76.2727	210.636	118.636	293.909	292.818	87.9091	114.455	260.364		NSFTV_101	76.0909	211.636	118.364	295.636	295.091	92.6364	199.091	261.182
NSFTV_102	243.545	247.818	120.364	186.636	185.636	260.273	115.545	277.364		NSFTV_102	217.545	224.545	261.545	192.364	191.636	259.545	210	276.727
NSFTV_103	124.818	66.5455	120.545	317.273	316.818	304.091	115.636	299		NSFTV_103	98.0909	69.0909	130.364	321.091	321.636	302.182	40.4545	299.182
NSFTV_104	216.182	143.909	121	256.727	250.727	180	116.455	157.909		NSFTV_104	195.455	232.364	259.091	263.364	262.091	181.091	348	158.091
NSFTV_105	230.818	106.818	121.455	159.364	158.909	275.091	116.455	120.455		NSFTV_105	224.636	316.182	242.182	154.636	152.909	276.818	96.5455	120
NSFTV_106	93.2727	309.545	123	38.0909	36.9091	328.182	117.091	153.364		NSFTV_106	87.1818	312.545	250.182	36.7273	36.9091	326.182	212.727	152.182
NSFTV_107	261.091	292.545	123.909	187.364	187.182	172.727	119.545	172		NSFTV_107	259.818	176.182	246.273	191.636	191.091	169.182	197.909	170.727
NSFTV_108	281.364	349.636	123.909	315.364	313.727	242	119.818	147.091		NSFTV_108	299.364	235.182	217.091	319.182	319.818	251.636	162	149.455
NSFTV_109	215.727	98.0909	124.545	186.091	185.455	273.727	123.636	282		NSFTV_109	186.545	260.273	134.909	196.364	196.273	273.727	54.1818	282.545
NSFTV_110	109.818	255.818	124.545	28.4545	28.4545	197.545	123.909	214.091		NSFTV_110	106.636	83.9091	316.818	28.1818	27.9091	196.182	181.364	212.727
NSFTV_112	136.909	236.091	124.727	298.182	279.455	141.818	126.455	179.636		NSFTV_112	131.636	248.364	182.909	298.364	282.909	143.364	23.0909	179.455
NSFTV_113	89.5455	107.364	125.364	354.091	354.909	114.636	126.727	280.364		NSFTV_113	105.364	59.5455	188.818	349.455	348.818	112.818	158.364	281.182
NSFTV_114	74.7273	244.091	125.455	128.545	125.818	211.636	127.364	149.182		NSFTV_114	76	205.273	115.545	134.909	136.455	209.727	135.909	148
NSFTV_115	41.2727	96.1818	126	218.273	215.818	279.727	127.636	67.0909		NSFTV_115	43.3636	262.909	211.091	223.909	221.545	280.364	207.182	65.2727
NSFTV_116	66.7273	310.909	127.091	211.636	224.636	172	132.182	93.3636		NSFTV_116	65.8182	175.818	189.091	209.818	215.818	170.818	233.455	92.1818
NSFTV_117	65.0909	311.909	127.455	216.909	215.455	246.273	132.182	69		NSFTV_117	65.9091	198.727	193.364	216	214.091	247.636	326	67.9091
NSFTV_118	337.818	314	127.545	167.727	164.636	219.273	132.636	66.3636		NSFTV_118	329	140.091	293.091	165.364	164.364	221.727	278.455	65.4545
NSFTV_119	261.455	179.636	128.091	258.545	254.455	54.7273	132.727	223.727		NSFTV_119	274.818	216.182	276	248.364	245.182	55.2727	267.545	222.909
NSFTV_120	252.818	230.727	129.091	329.091	328.636	211.818	134.455	252.818		NSFTV_120	266.364	311.818	254.909	330.818	329.636	213.364	281.364	251.636
NSFTV_121	257.636	156.545	129.909	284.182	284.818	303.636	134.455	87.1818		NSFTV_121	259.091	116.818	168.273	287.364	287.818	301.636	306.455	86
NSFTV_122	266.273	238.364	130.182	140.727	134.545	271.455	136.455	175.364		NSFTV_122	278.091	81.0909	182	147.182	139.818	276.455	234.182	175.727
NSFTV_123	333.273	308	130.909	292	290.727	158	136.455	93.3636		NSFTV_123	327.182	223	179.818	291.636	289.273	158.273	210.091	92.1818
NSFTV_124	50.1818	105.818	131.727	239.545	239.091	325.364	136.727	91.4545		NSFTV_124	48.1818	98.9091	288.545	246.182	246.545	326.273	171.636	90.3636
NSFTV_125	141.636	50.1818	134	264.182	263.091	122.636	137	216.182		NSFTV_125	136.091	228.545	143.364	259	256.818	124.545	325.091	217.455
NSFTV_126	297.273	249.545	134.727	254.818	251	213.364	137	200.545		NSFTV_126	306.182	90.4545	285.091	252.273	247.091	212.364	197.091	198.818
NSFTV_128	80.1818	112.182	134.909	331.273	330.727	147.818	138.636	168.364		NSFTV_128	77.4545	64.8182	114.727	334.545	335.909	147.636	244.455	166.091
NSFTV_129	206	270.545	135.455	215.455	214.818	182.727	138.636	239.182		NSFTV_129	208.727	188.455	218.818	225.727	224.727	180.727	205.545	238.909
NSFTV_130	152.636	58.8182	135.636	111.364	110.545	258.273	138.636	178.182		NSFTV_130	157.818	178.909	55.3636	116.455	118.364	260.182	286.545	177.455
NSFTV_131	61.7273	86.4545	136.636	290.182	289.636	172	140.091	207.455		NSFTV_131	60.6364	215.364	196.818	286.818	286.273	172.364	221.455	207.818
NSFTV_132	259.455	145.273	137.455	209.091	208.545	323.182	142.545	122.545		NSFTV_132	259.727	124.364	208.273	208.364	209.636	326.273	296.727	122.727
NSFTV_133	239.545	208.455	138.636	152.818	151.818	214.909	142.818	104.455		NSFTV_133	244.273	248.091	194.636	150	149.091	221.364	255.545	104.636
NSFTV_134	218.455	221.455	138.636	292.182	293.727	91.4545	143	121.455		NSFTV_134	235.364	191.909	195.273	284.636	282.091	89.9091	175.636	120.273
NSFTV_135	81.3636	131.636	139	96.1818	95.5455	246.727	143	112.545		NSFTV_135	80.7273	106.818	80.0909	96.6364	95.6364	243.364	259.727	111.727
NSFTV_136	216.182	143.909	139.182	256.727	250.727	180	144	157.909		NSFTV_136	201.727	131.182	263.636	264.818	262.909	188.364	212.364	160.636
NSFTV_137	246.727	219.273	139.364	300.636	299.455	317.818	144.364	74		NSFTV_137	259.273	111.636	231.545	300.727	298.455	316.273	201	73.1818
NSFTV_138	180.727	221.636	139.727	26.3636	26.2727	45.2727	144.818	166.273		NSFTV_138	198.636	332.273	63.2727	28.4545	27.9091	45.9091	173.636	167.727
NSFTV_139	289.636	102	141.273	208.909	207.364	142.818	145.091	107.364		NSFTV_139	283	118.455	189.273	208.545	208.364	145.818	283.364	107.182
NSFTV_140	299.909	155.545	142.182	268.818	267.818	121.182	147.273	80.6364		NSFTV_140	298.182	226.091	159.909	253.182	253.182	119.545	338.727	79.8182
NSFTV_141	144.818	45.9091	142.273	309.545	309.273	221.545	147.364	224.455		NSFTV_141	146.455	151.455	140.818	308.273	309.182	222.091	269.636	224.727
NSFTV_142	229.455	120.909	142.818	151.545	151.727	82.5455	148.091	220.364		NSFTV_142	234.636	158.818	119.636	144.636	143	84.4545	280.182	220.727
NSFTV_143	266.636	342.182	143.818	184	183.727	267.182	149.182	259.909		NSFTV_143	260.545	276.818	162.182	188.182	187.636	267	258.455	260.727
NSFTV_144	78.4545	136.455	145.091	103.091	100.636	263.545	149.182	56		NSFTV_144	86.1818	207.909	122	106.727	104.273	261.091	333.182	55.1818
NSFTV_145	180.545	254.909	145.909	260.636	259.455	88.9091	149.636	71.9091		NSFTV_145	190.273	171.636	246.273	265.182	262.545	90.0909	226.182	72.2727
NSFTV_146	47.6364	135.636	146.818	120.364	140.727	287	150.909	119.727		NSFTV_146	53.2727	279.182	181.182	117.727	139.545	286	363	119.909
NSFTV_147	101.455	84.4545	147.636	49	48.1818	192.455	151.273	165.818		NSFTV_147	115.727	262.091	126.273	54.3636	52.3636	199.455	248.818	163.818
NSFTV_148	242.727	256.455	148.091	199.636	198.273	347.545	152.818	160.455		NSFTV_148	247.273	256.727	215.818	199.636	197.545	348.273	218.909	161.273
NSFTV_149	164.727	220.909	149.455	180	179.818	189.455	152.818	111.909		NSFTV_149	164.182	108.727	284.091	175.364	174.182	192.091	230.727	110.818
NSFTV_150	62.7273	172.364	149.455	50	49.5455	266.273	154.909	219.273		NSFTV_150	58.0909	192.273	139.545	56.3636	57.5455	260.364	304.182	218.455
NSFTV_151	123.909	297.455	149.818	100	99.6364	330.818	155	48.9091		NSFTV_151	127.909	210.545	223.545	106.636	104.455	333.727	246.727	48.3636
NSFTV_152	41.2727	249.818	152.818	9.63636	9.36364	257	155.727	52.9091		NSFTV_152	40.7273	179.545	235.818	4.18182	4.18182	259.091	261.091	50.0909
NSFTV_153	43.2727	279.273	153.727	316.273	314.818	80.7273	155.727	164		NSFTV_153	42.6364	193.364	231.818	316.091	315.091	78.0909	85.0909	162.909
NSFTV_154	97.8182	103	153.727	257.455	258.364	341.818	156.091	56.4545		NSFTV_154	108.909	220	86.1818	260.455	260	342.182	188.455	56
NSFTV_155	255.909	235.182	155.727	218.727	217.455	253.636	157.455	71		NSFTV_155	254.818	59.6364	286.364	223.455	220.091	256.364	241.364	70.3636
NSFTV_156	249.182	207.273	156.182	254.909	254.364	179.091	158.545	316.182		NSFTV_156	235.727	306.818	75.9091	251.273	249.364	173.909	209.636	317
NSFTV_157	204.091	197.091	156.364	130.182	129.545	108.636	158.545	169.818		NSFTV_157	179.636	139.909	112.545	133.455	133.909	108.182	99.7273	168.364
NSFTV_158	256.727	191.636	156.455	282.273	281.273	168.455	158.636	62.4545		NSFTV_158	254.909	275.727	295.545	308	309.091	192.364	200.909	61.6364
NSFTV_159	262	209.182	156.636	225.364	223.091	324.818	158.727	295.545		NSFTV_159	246.364	248.455	251.727	230.727	228.909	322.636	144.091	296.091
NSFTV_160	116.273	38.3636	156.636	28.1818	27.6364	187.182	158.909	213.818		NSFTV_160	134.909	186.818	300.636	28.7273	29.4545	188.636	354.545	213.364
NSFTV_161	152.182	335.455	157.636	286.455	284.182	105.545	161.909	183.545		NSFTV_161	177.727	291.091	253.091	293	292.364	106.545	262.818	183
NSFTV_162	147.909	142.909	158.455	248.636	247.364	18.5455	161.909	148.909		NSFTV_162	140.909	139.455	243.455	246.455	244.636	19.2727	156.727	148.636
NSFTV_163	190	233.909	158.909	181.727	181.455	288.182	162.455	93.6364		NSFTV_163	167.273	127.818	101.273	188.364	189.909	286.273	160.364	92.2727
NSFTV_164	162	297.455	160	233.273	231.818	227.182	163.545	155.909		NSFTV_164	147	161.273	216	233.273	231.727	227.455	199.273	155.909
NSFTV_165	128.273	224.091	164	202.545	201.364	292.727	163.909	180.909		NSFTV_165	119.364	284.182	317.818	204.364	203.364	294.273	207.545	181.091
NSFTV_166	134	186.455	164.727	168.909	167.636	265.545	165.182	170.091		NSFTV_166	139.455	241.091	290.182	165.273	163	264.909	286	169.091
NSFTV_167	46.1818	243.909	164.818	13.8182	13.9091	322.364	166.091	50.5455		NSFTV_167	51.4545	242.818	275.909	14.5455	14.2727	320.091	47.4545	49.9091
NSFTV_168	127.455	165.364	165.455	351.364	351.727	139.273	166.545	284.182		NSFTV_168	143.636	258.727	242.545	355.182	355.182	152.545	102.818	286.545
NSFTV_169	191.818	111.727	165.455	329.273	329.091	53.9091	166.545	278.818		NSFTV_169	174.909	219.091	146.091	333.273	333.364	54.0909	188	278.909
NSFTV_171	50.3636	179.818	165.545	97.9091	95.3636	328.182	167.818	56.9091		NSFTV_171	51.4545	340.727	203.545	94.9091	93.3636	328.727	263.545	55.6364
NSFTV_172	123.182	285.455	165.636	222.364	220.182	279.909	168.273	246		NSFTV_172	130.364	57.9091	268.818	221.091	217.636	280.182	193.636	245.273
NSFTV_173	67.0909	177.364	166.636	145.364	142.909	117.818	168.364	88.2727		NSFTV_173	77.4545	61.2727	146.636	138.545	135.636	116	248.455	87.5455
NSFTV_174	194.273	254.545	167.364	253.364	251.273	113.273	169	92.1818		NSFTV_174	200.727	335.545	159.273	257.727	255.364	109.636	118.818	91.1818
NSFTV_176	274.455	285.364	168.182	303.273	302.455	286.091	170.636	282.818		NSFTV_176	250.818	52.3636	342.455	307.273	305	284.091	348.364	282.455
NSFTV_177	277.545	221.273	169.364	251.364	249.818	213.091	170.909	207.636		NSFTV_177	266.818	316.455	338.182	260.727	259.182	215.091	182.545	207.273
NSFTV_178	247.182	338.545	171.909	290.273	289.455	209	171.364	150.636		NSFTV_178	258.455	323.091	308.455	294.455	292	210.727	254.364	149.636
NSFTV_179	109.727	42.3636	172.182	362.727	362.636	90	172.182	330.818		NSFTV_179	120.182	90	104.727	363.182	362.545	89.5455	168.727	331.909
NSFTV_180	142.091	156.727	172.273	329.273	328.818	172.909	173.273	202.182		NSFTV_180	126.364	118	175.818	334.273	334.091	172.364	98	201.727
NSFTV_181	65.4545	53.7273	173.364	326.545	325.545	204	174.636	168.455		NSFTV_181	69.5455	169.545	187.545	329.818	328.818	200.455	113.545	167.182
NSFTV_182	271.636	349.273	174.182	323.091	323.182	269.818	175.364	80		NSFTV_182	266.455	73	328.818	328.545	329.727	272	123.636	78.6364
NSFTV_183	110.727	13.9091	176.909	237.273	236	299.818	176	305.818		NSFTV_183	93.0909	77.3636	71	245.182	246	301.909	263.273	307.909
NSFTV_184	280	353	177.273	331.273	330.727	39.2727	176.273	219.727		NSFTV_184	258.091	243.182	212.273	335	335.909	35.7273	309.818	218.273
NSFTV_185	144	361.182	177.545	194.727	194.455	151	176.364	178.818		NSFTV_185	144.273	213.818	158.364	199.818	199	151.909	233.455	178.636
NSFTV_186	181.909	80.0909	178.182	251.182	250.091	141	176.818	144.273		NSFTV_186	206.545	38.6364	117.364	255.455	256.091	144.364	313.818	142.273
NSFTV_187	140	147.455	178.182	329.273	328.818	172.909	177.364	202.182		NSFTV_187	119.818	275.545	173.455	330	329.182	171.182	63.6364	202.273
NSFTV_188	265.818	180.364	178.182	344.091	343.818	341.091	177.455	189.727		NSFTV_188	249.909	167.727	182.455	347	348.364	340.636	120.909	189.364
NSFTV_189	165.182	56.5455	179.545	301.455	302.091	153.273	180.455	265.818		NSFTV_189	165.909	175.545	209.636	310.091	310.364	159.545	80.6364	266.545
NSFTV_190	62.7273	29.0909	180.909	357.545	358	198.273	180.455	236		NSFTV_190	59.5455	47.2727	289	356.727	357.455	197.545	134.091	234.455
NSFTV_191	274.545	263.727	180.909	353.182	355.182	337.364	180.545	55.4545		NSFTV_191	260	325.273	283.545	354.545	356.182	338.545	220	54.4545
NSFTV_193	103.636	282.909	181	97.9091	96.1818	332.273	181.545	161.818		NSFTV_193	105.909	344.091	313.727	97.6364	95.7273	334.545	304.091	161.909
NSFTV_195	192.455	207.273	181.545	158.727	156.818	267.909	181.636	328.455		NSFTV_195	191.273	226.455	122	155.636	153.091	270.091	223.909	329.273
NSFTV_197	87.1818	21.6364	182.182	353.091	353.545	209	182.364	94.7273		NSFTV_197	88.4545	187.818	204.818	356.636	355.636	204.909	151.455	94.3636
NSFTV_198	151.455	268.727	182.273	263.909	262.545	280.182	182.364	283.182		NSFTV_198	160.091	139.545	84	268.636	269	281.273	218.364	284.364
NSFTV_199	47.8182	188.091	182.727	344.091	343.818	324.909	184.364	287.727		NSFTV_199	47.4545	304.364	266	343.364	344	326.182	105.818	289.364
NSFTV_200	127.182	182.182	182.727	358.909	359.182	179	184.364	250.636		NSFTV_200	121.909	198	345.182	353.636	353.545	179.273	94	250.273
NSFTV_201	52.3636	38.3636	183.364	334.364	335	321.545	184.727	153		NSFTV_201	53.1818	190.455	289.273	333.727	333.818	320.818	206.909	152.545
NSFTV_202	132.273	312.545	183.455	285.545	284.909	344	185.091	314.909		NSFTV_202	148	155.182	295.909	278.727	277.818	345.545	225.091	316.273
NSFTV_203	75.9091	343.545	184.182	293.636	292.818	220.545	185.091	229.182		NSFTV_203	81.6364	246.636	223.364	297.818	298.636	222.091	296	228.909
NSFTV_204	85.4545	213.182	184.636	104.091	101.545	219.545	187.545	278.455		NSFTV_204	92.0909	161.636	135.182	109.091	106.727	217.909	63.6364	279.273
NSFTV_205	79.3636	214.545	185.455	195	193.727	19.1818	188	278.364		NSFTV_205	77	189.818	181.909	208.727	208.818	27.6364	134.727	279.818
NSFTV_207	195.273	143.909	186.182	77	76.5455	336	189.364	105		NSFTV_207	196.455	168.455	102.727	74.5455	73.9091	336	104.818	104.545
NSFTV_208	288.091	244.727	186.182	184	182.727	249.182	189.364	139.545		NSFTV_208	295.727	119.455	247.455	188.182	186.636	250.636	166.909	139.091
NSFTV_209	300.273	206.364	187	226.182	225.182	147	189.636	275.818		NSFTV_209	315	230.091	253	224.455	217.909	147.818	136.818	275.545
NSFTV_210	51.7273	215	187.455	127.818	126.727	171	190	107.273		NSFTV_210	57.8182	238.727	161.182	127.273	125.091	169.636	352.091	105.545
NSFTV_211	112.727	147.545	188.727	108.545	122.091	215	190.182	192.636		NSFTV_211	129.636	228.455	155.364	109.909	122.727	217.545	279.727	191.091
NSFTV_213	139.545	266.727	189.091	81.1818	79.9091	335.091	190.182	158.273		NSFTV_213	136.636	131.909	358.273	87.1818	88.1818	334.727	373.455	157.455
NSFTV_215	294.545	167.727	189.364	216.727	215.545	177.091	190.182	225.273		NSFTV_215	278.545	341.636	287	224.545	223.727	179.364	55.1818	225.182
NSFTV_216	66.2727	163.818	190.727	300	299.182	190	191.182	249.727		NSFTV_216	71.6364	335.727	194.818	289.636	288.273	189.455	116.091	250.182
NSFTV_217	109	167.636	191.455	355.455	355.636	146.182	191.182	155.182		NSFTV_217	125.727	281.636	257	356.636	356.909	154.091	146.364	154.182
NSFTV_218	64.0909	52.7273	191.455	357.182	357.727	209	191.909	291.273		NSFTV_218	76.8182	102.636	184.455	355.091	355.364	213.818	78	293.091
NSFTV_219	73.2727	209.818	191.636	329.091	328.636	54.2727	192.818	225.364		NSFTV_219	81.2727	72.8182	198.636	323.636	324.273	57.9091	100.182	224.182
NSFTV_220	122.636	235.364	192.455	92.7273	92.5455	323.091	193.273	106.636		NSFTV_220	121.273	161.545	336	99.5455	102.182	322.727	141.545	104.455
NSFTV_221	179.727	148.091	192.545	92.7273	92.5455	237.182	194.455	75.9091		NSFTV_221	170.364	128.818	265.545	103.545	104.727	243.727	58.1818	76.1818
NSFTV_222	233.364	217.818	193.273	292.364	291.455	234.091	194.455	172.909		NSFTV_222	215.545	163.636	241.455	298.364	298.818	228.727	161.545	171.091
NSFTV_223	216.182	143.909	193.273	256.727	250.727	180	194.455	157.909		NSFTV_223	194.818	227.636	261.182	262.545	259.545	181.273	255.545	159.091
NSFTV_224	271.364	320.727	194.182	175.727	175.273	185.455	196	267.364		NSFTV_224	267.636	352.182	256.364	170.727	168	187.091	205	266.364
NSFTV_225	314.909	353.273	194.727	68.3636	66.9091	228.273	196.091	82.7273		NSFTV_225	332	280	310.273	61	58.3636	229.455	155.636	82.4545
NSFTV_226	163.364	259.182	195.455	106.364	105.909	332.364	196.182	98.4545		NSFTV_226	174.091	333.091	110.727	98.5455	94.5455	332	292.182	96.7273
NSFTV_227	113	126	195.545	332.364	333	179.273	196.182	310.727		NSFTV_227	130.455	338.545	182	323.727	322.182	177.909	143.727	311.909
NSFTV_228	324.636	60.0909	195.636	194.455	192.545	327.182	196.182	271		NSFTV_228	330	205.182	317	197.818	195.091	327.818	146.909	270.727
NSFTV_229	268.364	167.909	195.818	186.273	185.727	297.455	197.455	202.636		NSFTV_229	253.182	309.909	277.909	194.909	196.818	296.182	176.545	202.091
NSFTV_231	230.818	106.818	196	159.364	158.909	275.091	197.818	120.455		NSFTV_231	218.364	265.182	256.273	163.182	164.455	277.455	131.545	120.818
NSFTV_232	82.3636	192.636	196.091	85.9091	86.5455	76.1818	199.091	311.091		NSFTV_232	87.4545	154.636	227.545	83.7273	83.8182	81.1818	177.909	311.909
NSFTV_233	179.364	210.636	197.909	220.091	219.818	279.091	199.909	267.636		NSFTV_233	166.273	276.909	162.909	225.182	223.818	279.364	195.818	268.273
NSFTV_234	303.545	160.455	198	290.273	289.455	72.1818	200.182	147.909		NSFTV_234	311.909	276.364	269.545	293.364	289.091	73.6364	89.6364	147.636
NSFTV_235	334.818	346.091	199.273	65.9091	65.4545	341.455	200.818	87.1818		NSFTV_235	346.545	137.455	345	60	53.2727	340.727	291.273	85.4545
NSFTV_236	307.909	372.364	199.818	91.5455	90.6364	252.273	202.091	103.273		NSFTV_236	314.818	177.636	345.182	93.7273	91.7273	248.727	263.818	102.545
NSFTV_237	344.091	332.091	201.364	290.273	289.455	245.818	202.818	252.909		NSFTV_237	345.727	311.909	322.364	303.545	299.636	252.273	157.455	253.545
NSFTV_238	258.182	365.545	203.818	67.3636	66.5455	230.636	204.455	120.909		NSFTV_238	271.273	177.545	352.091	71.0909	70.9091	226.273	282.636	120.091
NSFTV_239	155.091	235.636	204.455	121.545	118.727	39.0909	204.455	334.455		NSFTV_239	148.273	163.545	220.727	125.909	122.455	32.5455	94.2727	336.545
NSFTV_240	170.545	291.909	204.909	325.455	326.182	105.545	204.455	209.091		NSFTV_240	154	328.364	262.091	331.182	333	109.636	216.636	209.182
NSFTV_241	268.273	268.455	205.182	202.909	199.364	122.455	204.818	106.545		NSFTV_241	270.182	250.545	312.727	197.273	195.091	122	166	105.909
NSFTV_242	166.455	154.727	206.636	140.909	139.091	217.364	205.091	67.6364		NSFTV_242	180.818	197.545	324.364	138.455	134.909	214.636	229.182	67.2727
NSFTV_243	192.182	300.182	209.545	257.455	258.364	211.818	207.182	271.909		NSFTV_243	185.727	278.818	235.636	265.909	268.364	210.636	170.091	272.091
NSFTV_244	273.182	250.545	209.727	248.545	246.455	21.5455	208	187.818		NSFTV_244	288.818	305.182	186.727	262.455	264.636	32.0909	299.182	190.364
NSFTV_245	240.091	50.2727	210.727	48.1818	46.3636	278	208.909	231.091		NSFTV_245	254.727	117.273	282.545	52.2727	50.3636	276	195.727	231.364
NSFTV_246	154.636	180.455	211.636	371.545	371.909	209.182	209.636	225.818		NSFTV_246	153.455	271	209.636	373.091	372.909	211.091	243.455	226.273
NSFTV_247	339.455	364.818	212.727	191.273	190.182	329.545	210.636	131		NSFTV_247	341.818	290.364	216.636	186.636	184.545	328.818	245.182	131
NSFTV_248	166.636	164.909	213.273	239.818	241.909	263.455	210.909	115.182		NSFTV_248	159.818	178.727	215.636	235.273	234.636	264.182	160.364	114.091
NSFTV_249	293.455	192.636	213.636	214.273	213.545	195.364	211.182	246.818		NSFTV_249	273.182	290	199.091	220.818	221.182	194.182	94.2727	245.182
NSFTV_250	234.545	334	213.818	50.7273	50.7273	292.545	211.182	305.545		NSFTV_250	231.273	180.455	215.818	53.4545	53.0909	293	230.818	306.455
NSFTV_251	314.455	265.727	215.727	154.273	154	264.364	212.182	82.0909		NSFTV_251	328.182	250.818	304.091	152.091	152.182	265.364	160.364	81.2727
NSFTV_252	262.364	189.545	215.818	227.091	227.364	143.364	214.364	214.091		NSFTV_252	279.273	81.9091	209.364	226.182	227.364	145.545	181.818	213.636
NSFTV_253	305.455	273.636	216.818	287.545	284.273	287.727	214.455	62		NSFTV_253	296.727	243.727	344.727	288.182	286.727	288.636	198	60.8182
NSFTV_254	251.182	286.273	217.182	123.545	123	286.455	214.545	222.636		NSFTV_254	245.909	177	352.636	119.909	119	286.636	362.091	221.545
NSFTV_255	114.091	142.273	218.364	187.545	186.182	139.455	217	309.636		NSFTV_255	98.2727	209.455	272.818	194.273	194.364	138.364	239	312.364
NSFTV_256	229.636	265.909	218.364	107.455	106	148.455	217.727	246.182		NSFTV_256	251.818	330.273	181.636	116.545	114.636	158.818	320.273	245.818
NSFTV_257	223.182	217.182	219	280	279.455	267.364	218.273	258.182		NSFTV_257	216.364	193.545	173.182	285.091	285.727	264.727	292.545	258.455
NSFTV_258	211.545	175.091	220	71.0909	70	267.727	219.091	327.091		NSFTV_258	224.818	180	191.909	76.6364	73	269.455	86.0909	330.182
NSFTV_259	196.636	187.364	220.091	186.273	185.727	235.545	220.455	79.7273		NSFTV_259	197.545	236.455	235.182	190	190.455	237.636	187	79.1818
NSFTV_260	336.727	153	220.182	245.545	245.636	328.909	221.273	65.4545		NSFTV_260	329.545	260.455	362.364	242.364	240.545	327.364	167.273	64.6364
NSFTV_261	339.273	266.636	221.182	145.727	144.273	252	221.455	318.636		NSFTV_261	339.545	300.818	255	150.273	149.636	250.182	118.364	320.909
NSFTV_262	108.364	60.3636	222	321.818	321.455	193.273	221.909	223.091		NSFTV_262	108.455	146.182	114.182	324.818	323.364	191.818	193.091	223.636
NSFTV_263	111	264.909	223.545	99.3636	97.6364	306	224.091	188.364		NSFTV_263	120	246.364	97.6364	104.455	103.727	310.909	209.455	185.182
NSFTV_265	103.727	175.909	223.909	191	189.545	345.182	224.455	143		NSFTV_265	110.545	238	45.4545	196.909	198.273	344.909	158.545	141.727
NSFTV_266	175.182	235.182	224.818	34.2727	31.2727	268.818	224.818	318.182		NSFTV_266	153	179.182	261.091	31.6364	31.8182	263.636	144.091	320.727
NSFTV_267	163.273	300.545	225.182	38.4545	38.5455	316.364	227.364	188.545		NSFTV_267	143.636	166.545	194.818	40.2727	36.7273	317	271.636	187
NSFTV_268	316.909	219.364	226.273	282.909	281.727	138.091	229.364	187.182		NSFTV_268	310.636	55.5455	205.545	291.182	290.636	140.545	172.636	184.909
NSFTV_269	297.364	135.455	226.818	290.273	289.455	207.273	229.455	60.9091		NSFTV_269	294.364	80.5455	180.909	293.091	292.273	205.455	56.0909	60.0909
NSFTV_270	318.273	248.545	227.455	290.364	289.909	245.818	230.091	131.182		NSFTV_270	316.091	188.364	165.545	297.636	298.636	244.182	157.364	132.636
NSFTV_271	309.091	234	228	109.727	108.909	212.273	231.091	280.182		NSFTV_271	322.273	293.364	205.182	127.364	130.364	227.455	93	280.273
NSFTV_272	336.909	220	229.182	105.818	105.455	213.091	232.545	250.909		NSFTV_272	330.727	209.818	300.818	113.273	114.455	211.182	222.455	250.455
NSFTV_273	75.7273	71.7273	229.636	251.182	250.091	274.818	233.818	125.364		NSFTV_273	74.0909	268.545	280.727	252	250.818	277	80.5455	124.909
NSFTV_274	326.455	268.455	230	238.273	237.545	304.636	233.818	150.818		NSFTV_274	319.909	60.4545	196.636	236.364	235.818	304.091	99.7273	150.091
NSFTV_275	309.636	250.909	230	269.727	268	190.727	235.182	306.727		NSFTV_275	299.364	180.909	229	265.636	265.273	189.545	112	307.364
NSFTV_276	124.273	196.545	230.727	324.455	324.455	299.818	235.455	213.273		NSFTV_276	120.364	159.636	246	330.545	332.455	300.091	182.273	214
NSFTV_277	217.909	167.273	230.909	248.545	246.455	235.182	235.455	277		NSFTV_277	206.455	194.364	155.182	254.455	254	236.364	306	277.636
NSFTV_278	88.1818	125.091	230.909	369.818	370.364	82.5455	235.545	247.364		NSFTV_278	106.909	222.364	94.3636	367.636	368.364	84.4545	226	247.727
NSFTV_279	270.545	81.6364	232	213.909	249.818	52.3636	235.727	298.727		NSFTV_279	284.273	66.9091	288.455	211	250.727	54	143.636	300.273
NSFTV_280	150.091	213.182	232.636	220.636	219.909	145.182	237.727	263.909		NSFTV_280	145.909	73.3636	171.909	220.364	217.909	147.455	177.364	265.364
NSFTV_281	306.364	286.182	234	360.636	361.091	308.545	237.909	171.636		NSFTV_281	303.273	154.455	259.273	356.182	355.091	307.455	227	171.818
NSFTV_282	257.909	238.091	236.455	251.727	249.545	286.636	238.364	128.818		NSFTV_282	245.455	327.455	366.273	258.364	258	287.818	160.818	128.182
NSFTV_283	326.727	249.636	236.545	49	48.1818	207.273	239	279.545		NSFTV_283	320.273	270.273	363.545	51.6364	51.2727	202.273	50.6364	281.182
NSFTV_284	207.455	89.4545	236.818	255.909	253.818	264.636	240.455	94.7273		NSFTV_284	220.909	153.091	223.091	263.727	263.455	268.182	147	94.4545
NSFTV_285	272.091	181.455	238.455	202.545	201.364	141	240.818	219		NSFTV_285	284.182	278.364	231	201.909	198.818	143.818	188.273	220
NSFTV_286	279	135.182	239.818	307.182	307	170.636	241.364	290.273		NSFTV_286	268.545	229.455	351.091	309.636	311.182	173.091	382.091	290.909
NSFTV_287	269	194.727	240.091	223.455	222.727	338.727	241.909	206.636		NSFTV_287	270.636	117.909	316.455	222.545	221.455	339.545	251	205.818
NSFTV_288	207.273	262	241.636	163.091	160.091	283.818	242.182	183.636		NSFTV_288	223.091	335.455	284.818	163	157.273	282.455	154.545	183.182
NSFTV_289	159.909	56.5455	241.727	218	217	149.273	243.273	207.636		NSFTV_289	171.818	191.364	280.455	219.273	217.545	149.545	66	207.545
NSFTV_290	187.818	73.3636	242.273	67.3636	66.5455	270.727	243.364	139.636		NSFTV_290	197.636	166.182	229.364	73.1818	71.8182	272	127	138
NSFTV_291	343	349.364	242.364	74.4545	73.4545	243.091	243.455	151.545		NSFTV_291	342.818	275.273	289.273	79	77.9091	237.909	132.818	151.364
NSFTV_293	333.636	319.364	242.364	222.909	221.909	276.909	244.364	130.091		NSFTV_293	336.364	230.091	369.909	218.364	217.182	277.909	118.818	130.455
NSFTV_294	319.455	330.273	242.636	261	260.545	293	246.545	230.273		NSFTV_294	324.909	257.545	220.182	263.909	265.364	293.909	36.6364	230.636
NSFTV_295	319.273	183.636	243.909	102.182	101.818	252.182	247.636	155.273		NSFTV_295	319.455	309.909	343	95.4545	93	255.364	218.727	154.182
NSFTV_296	316.909	357	244.909	273.909	273.818	336	247.636	198.455		NSFTV_296	329.455	288.273	381.636	265.182	264.455	333.273	143.818	197.364
NSFTV_298	101	249.455	245.545	37.5455	36.9091	214.455	248.636	294.091		NSFTV_298	90.6364	303.182	247.909	39.8182	40.2727	211.182	212.364	295.364
NSFTV_299	129.727	126.364	246.182	184.727	183.364	225.455	249.182	69.1818		NSFTV_299	138.818	309.818	252.182	193.182	192.545	235	199.455	68.5455
NSFTV_300	289.545	343.182	246.273	186.545	185.545	273.364	249.182	114.182		NSFTV_300	290.727	220.818	354.818	192.273	193.818	272.182	120.909	113.818
NSFTV_302	293.364	177.091	246.273	222.364	220.182	93.6364	249.182	207.091		NSFTV_302	286.818	288	307.818	228.091	227.727	96.2727	113.909	206.909
NSFTV_303	84.6364	178.364	246.545	248.545	246.455	146.091	249.182	235.455		NSFTV_303	78.9091	129.909	188	245.091	244.455	148.364	187.545	235
NSFTV_304	249.727	253.545	246.545	168.545	165.636	220.364	253	205.909		NSFTV_304	251.091	271.182	289.545	163.455	162.909	221.909	175.818	205.818
NSFTV_305	314.364	262.091	248.182	244.727	243.273	237	253.818	263.818		NSFTV_305	327.455	339.909	297.727	238.818	235.273	237.909	246.455	265.364
NSFTV_306	98.6364	14	248.182	136.455	136.273	141.727	254.182	214.364		NSFTV_306	102.091	258.818	108.636	134	133	145	222.818	215.091
NSFTV_307	316.636	258.455	248.727	349.636	350.455	274.727	254.182	210.273		NSFTV_307	319.091	140.636	209.818	348.818	348.636	273	188.364	209.727
NSFTV_309	180.273	180.364	249.091	146.364	144.545	158.364	255.545	272.545		NSFTV_309	196.273	221	198.455	145.091	139.909	142.364	43.2727	272.364
NSFTV_310	327.455	284.909	250.455	280.818	279.273	228	256.727	111.455		NSFTV_310	330.818	37.0909	238.455	290	288.909	234.909	208.091	111.364
NSFTV_312	335	307.727	250.455	141.545	141.455	329	257.273	238.545		NSFTV_312	322	138.636	296.818	142.091	143.182	330.364	198.909	238.273
NSFTV_313	200.364	361.636	253	227.545	225.909	239.727	257.273	230.091		NSFTV_313	185.909	194.182	234.636	229.545	228.182	239.909	301.182	228.545
NSFTV_314	216.545	253	253.545	82.8182	81.9091	215.727	257.364	153.182		NSFTV_314	207.273	62.0909	192.091	83.6364	82.1818	214.636	256.909	153
NSFTV_315	253.091	252.727	253.818	285.091	283.818	141.545	257.818	251.545		NSFTV_315	247.182	157.182	166.091	278.818	278.364	143.182	303.455	250.273
NSFTV_317	196.091	116.909	253.818	49.2727	48.7273	250.818	257.909	140.545		NSFTV_317	197.636	323.636	205.727	52.7273	51.7273	249.091	262	140.091
NSFTV_318	206.091	256.636	253.818	256.727	250.727	72.1818	258.182	227.182		NSFTV_318	220.455	155.091	81.3636	263.909	259.545	79.1818	283.091	226.273
NSFTV_319	207.273	334.364	254.364	165.545	165.455	39.2727	258.273	168.182		NSFTV_319	208.909	45.6364	75	170.545	170.818	39.6364	266.545	167.636
NSFTV_320	195.909	279.727	254.727	140.909	140.364	43.9091	258.909	106.727		NSFTV_320	202.364	103.273	74.6364	143.909	143.818	40.9091	198.909	107.818
NSFTV_321	205.818	155.455	256	290.182	289.636	148.545	259.364	291.455		NSFTV_321	195.364	80.4545	62.2727	300.909	299	151.182	273.455	292.364
NSFTV_322	294.091	205.727	256	202	201.727	89.4545	260.727	266.455		NSFTV_322	293.364	282.727	177.636	206	203.091	89.4545	119.364	266.636
NSFTV_323	200.091	48.5455	256	173.545	173.545	62.6364	261.636	198.455		NSFTV_323	193	277.091	99.5455	168.909	167.636	57.9091	78.1818	199.182
NSFTV_324	257.364	125.455	257.091	224	222.273	237	262.091	252.182		NSFTV_324	256.455	306.727	135	229.182	225.364	237.091	126.818	254.818
NSFTV_325	267	223.091	257.455	194.727	222.364	109.273	262.091	248.091		NSFTV_325	270	317.273	182.364	205.364	232	129.545	234.182	247.455
NSFTV_326	217.727	76.0909	257.727	194.636	193.182	86.1818	262.636	212.545		NSFTV_326	215.818	232	143.727	201.091	199.455	85.6364	303.909	212.818
NSFTV_327	138.182	124	257.818	103	101.727	118.091	262.727	326.636		NSFTV_327	171.727	42.2727	60.7273	97.4545	94	119.818	154.091	328.636
NSFTV_328	190.364	299.636	261.636	241.273	241.727	172.909	262.818	172.545		NSFTV_328	185.727	318.909	104.455	249	248.182	176.182	319.727	172.545
NSFTV_329	211.636	89.7273	262.091	34.1818	33.2727	309.545	262.818	280.909		NSFTV_329	204.727	39.8182	125.364	26	26.0909	306.909	111.273	281.273
NSFTV_330	192.818	59.8182	263.182	120.818	120.091	113.545	263.091	262.455		NSFTV_330	174	266.909	105.455	130.364	131.273	113.909	317.364	262.455
NSFTV_331	300.273	126.182	265.909	323.182	322.364	132.091	263.182	230.818		NSFTV_331	280.818	163.727	128.273	325.455	327.182	133.636	197.455	231.545
NSFTV_332	258.182	90.1818	266.545	57.6364	56.7273	284.273	263.545	199.364		NSFTV_332	261	159.455	319.909	53.7273	51.6364	285	192.727	199.818
NSFTV_333	247.636	301.727	266.909	287.909	287.727	146.091	265.273	163.182		NSFTV_333	266.273	156	55.6364	287.636	286.091	149.182	182.273	162.091
NSFTV_334	226	352	267.273	105.818	105.455	319.455	266.636	221.364		NSFTV_334	242	195.727	76.4545	102.455	101.818	318.818	152.273	219.273
NSFTV_335	239.455	360.182	267.364	36.1818	36.5455	143.545	267	173.182		NSFTV_335	236.636	146.636	113.455	33.6364	33.5455	140.364	158.364	173.545
NSFTV_336	223.727	296.727	269.091	58.9091	57.5455	311.636	267	52.9091		NSFTV_336	204.545	242.182	155.091	59.8182	59.3636	309.909	104	52.3636
NSFTV_337	340.545	269.273	270.091	25.7273	25.6364	325.091	267.182	291.818		NSFTV_337	341.182	300.727	357.818	33.7273	33.3636	327.091	264.545	292.455
NSFTV_338	280.364	26.3636	270.091	163.727	162.364	166.545	267.273	134		NSFTV_338	280.455	235	180.818	164.545	163.273	160.636	138.455	132.818
NSFTV_339	280.364	366.636	272.182	70.1818	70.0909	147.455	268.545	267.273		NSFTV_339	284.091	153.182	120.545	75.0909	76.2727	148.091	320.273	265.545
NSFTV_340	245.182	15.4545	272.455	77.1818	75.9091	136.636	268.818	183.455		NSFTV_340	267.273	285.182	60	80.9091	77.8182	142.273	97.5455	183.818
NSFTV_341	252.818	304.636	274	91.9091	91.5455	312.455	269.182	170.182		NSFTV_341	248.364	152.273	135.727	91	88.3636	307.455	261.091	168.364
NSFTV_342	304	153.909	275.182	199.636	198.273	146.091	270.273	295.909		NSFTV_342	293.273	95.5455	191.455	206.545	206.545	144.455	239.182	296.727
NSFTV_343	229.727	97.9091	275.636	126.909	124.818	166.182	270.909	192.818		NSFTV_343	230.545	128	62.6364	131.364	127	164	213.909	193.909
NSFTV_344	176.545	108.364	277	120.455	118.727	55.2727	271.727	201.818		NSFTV_344	191.182	143.273	99	126.091	123.818	63.8182	351.364	200.545
NSFTV_345	247.182	221	277.273	114	112.364	197	271.727	167.727		NSFTV_345	246.364	182.182	127.182	119.364	115.091	192.636	155.364	165.818
NSFTV_346	226	141.727	277.455	107.091	107.182	36.3636	272.182	206.818		NSFTV_346	221.909	219.909	137.818	111.182	109.545	35.8182	199.455	207
NSFTV_347	256.455	268.273	277.727	97.8182	97.7273	302.091	272.545	234.727		NSFTV_347	247.727	143.636	95.5455	106.727	108	302.455	68.0909	234.818
NSFTV_348	323.364	280.455	278	118.273	119.818	60	272.909	310.364		NSFTV_348	319.818	180.091	116.909	114.727	112.273	63.8182	244.091	311.909
NSFTV_349	299.273	272.545	280.364	178.818	177.273	343.273	273.818	298.182		NSFTV_349	289.091	127.545	112.091	182.727	180.636	343.909	248.455	298.909
NSFTV_350	229.182	123.455	281.273	91.0909	90.0909	148.545	273.818	265.818		NSFTV_350	215.545	179.273	97.0909	94.8182	93.5455	145.727	302.364	267.909
NSFTV_353	287.636	296.727	281.909	114.545	113.636	305.364	274.364	173.636		NSFTV_353	307.636	227.455	158.727	127.818	130.364	311.455	152.182	172.545
NSFTV_354	166	145.455	283.273	218.727	216.182	209	274.364	279.091		NSFTV_354	169.636	304.455	98.5455	227.273	226.636	207.273	230.091	279.818
NSFTV_355	133.273	116.545	283.364	127.909	126.545	223.545	275.091	187.909		NSFTV_355	131.545	255.455	201.727	128.091	127.545	224.727	163.455	188.455
NSFTV_356	321.091	147.727	284.545	208.273	206.909	213.818	275.091	263.909		NSFTV_356	324.455	206.182	240.455	214.545	211.909	217.182	137.182	262.909
NSFTV_357	142.091	330	286.182	152	150.727	149.182	275.091	216.909		NSFTV_357	144.182	117.455	172.273	151.273	150.091	145.545	255.182	216.273
NSFTV_359	328.455	170.818	286.273	148.818	172.727	328.545	278.182	250.818		NSFTV_359	322.636	226.182	134.455	139.636	162.727	326.909	314.545	250.455
NSFTV_360	170.273	179.364	286.455	98.1818	96.8182	236.455	278.364	115.091		NSFTV_360	153.182	112.909	204.273	104.273	104.091	235.091	287.273	114.545
NSFTV_363	339.273	251.182	286.636	282.909	281.727	138.909	278.818	220.364		NSFTV_363	335.273	170.273	229.909	294.091	295.091	139.636	195.818	220.636
NSFTV_364	229.455	120.909	288.273	151.545	151.727	82.5455	278.909	200.545		NSFTV_364	227.455	150.636	126.273	152.636	152.636	86.8182	339.182	201.364
NSFTV_365	121.727	86.3636	288.818	257.455	258.364	181.182	279.545	313.182		NSFTV_365	135.182	68.6364	36.2727	252.909	252	180.727	348.727	314.818
NSFTV_366	227.636	142.727	289.182	62.7273	62.0909	60.8182	281.727	205.727		NSFTV_366	241.818	181.545	83.9091	63.2727	62.1818	63	326.545	206.545
NSFTV_367	133.636	206.182	289.273	46.3636	45.5455	74.5455	282.273	137.545		NSFTV_367	136.091	225.273	107.818	45.2727	44	79	175.636	136.364
NSFTV_368	293.273	221.909	289.545	171.636	170.545	262.091	282.273	133.818		NSFTV_368	272.545	110.273	213.455	170.091	167.455	262.727	128.727	133.545
NSFTV_369	327.818	261.091	290.091	248.182	246.455	113.818	282.636	121.636		NSFTV_369	312.182	104.273	231.636	254.909	254.182	115.273	143.455	121.455
NSFTV_370	335.455	256.727	290.455	257.364	254.455	82.8182	282.818	232.909		NSFTV_370	337.727	291.182	294	265.273	260.364	86.7273	148.545	232.818
NSFTV_371	212.545	236.091	290.636	226	220.091	183.818	282.818	116.545		NSFTV_371	225	312.182	261.909	221.909	220.091	184.455	190	116.273
NSFTV_372	304.273	206.364	290.818	137.455	135.727	248.545	283.091	185.545		NSFTV_372	310.273	167.545	270	142.636	139.455	249.182	210.455	185.818
NSFTV_373	315.364	105.273	291.818	171	170	172.818	284.273	207.273		NSFTV_373	311.182	134.545	137.273	172.545	170.636	175.182	207	206.455
NSFTV_376	273.545	166.545	292.727	67.3636	66.5455	217.727	284.818	278.909		NSFTV_376	270.364	127.545	204	65.4545	65.0909	215.091	203.636	280.364
NSFTV_377	155.364	111.182	294.091	141.455	140.182	141.545	285.455	280.182		NSFTV_377	167.636	68.7273	61.4545	143.818	141.545	140.909	298	280.545
NSFTV_378	216.727	54.8182	294.273	110	107.455	87.5455	285.455	212.545		NSFTV_378	221.818	137.455	77.2727	117.091	113.727	89	308	212
NSFTV_379	138.182	124	295.273	103	101.727	118.091	287.273	326.636		NSFTV_379	163	37.3636	64.5455	103.727	101.182	119.091	161.727	329.455
NSFTV_380	190.364	299.636	296.545	241.273	241.727	172.909	287.364	315.455		NSFTV_380	184.727	235.455	104.636	242.636	240.909	176.182	235.455	316
NSFTV_381	90.4545	110.636	296.909	217.727	217.455	118.091	287.364	297.545		NSFTV_381	87.3636	95.5455	166.545	227.636	227.727	117.636	209.091	298.909
NSFTV_384	216.727	200.273	297.818	46.7273	46	226.636	287.364	220.455		NSFTV_384	233.818	280.545	72.3636	47.8182	46.5455	230.455	161.364	220.636
NSFTV_385	215.455	214.909	297.909	113.364	113.091	206.273	290.091	100.909		NSFTV_385	244.091	138.455	66.7273	107.091	103.545	214.091	256.909	100.182
NSFTV_386	296.364	116	298	194.364	194.091	217.727	290.182	334.364		NSFTV_386	292.636	174	205.273	187.545	186.091	215.091	96.3636	336.636
NSFTV_387	192.091	36	298.909	254.455	289.273	86.0909	290.273	316.818		NSFTV_387	167.727	227.455	86.0909	259	297.636	82.4545	235.273	319.455
NSFTV_388	144.182	172.909	301	270.273	271.091	118.091	290.455	340		NSFTV_388	147	187.545	122.182	273.727	276.273	115.273	65.8182	341.636
NSFTV_390	212.727	296.273	305.182	103	101.727	85.0909	290.818	205.091		NSFTV_390	213.818	166.182	108.455	107.273	105.364	83.4545	323.455	203.545
NSFTV_391	193.091	189.636	306	255.909	253.818	73.2727	291	210		NSFTV_391	185.818	214.727	194.182	262.273	260.727	74.4545	219.182	208.636
NSFTV_392	197	98.4545	306.091	291.909	291.545	55.5455	293.364	288.636		NSFTV_392	215.273	279.636	45.0909	289.091	288.364	56	206.091	290.182
NSFTV_393	190.727	136.545	306.273	300.091	301	85.5455	293.455	156.273		NSFTV_393	214.909	355.909	141.273	294.273	295.364	89.3636	174	155.545
NSFTV_394	200.273	54.8182	307.273	18.9091	18.5455	114.545	293.727	155.818		NSFTV_394	202.818	293.909	106.818	18.5455	18.2727	116.545	197	155.727
NSFTV_395	261.364	81.0909	307.818	224	253	87.5455	293.727	204.636		NSFTV_395	256.091	47.0909	148.727	215.273	247.727	89	233.818	204.091
NSFTV_396	191.818	50.0909	308.091	140.909	140.364	275.364	297	110.818		NSFTV_396	192.273	300.636	203.818	146.636	146.364	276.909	158.364	110.182
NSFTV_397	149.182	244.455	308.182	221.636	219.545	276.545	297.545	284.182		NSFTV_397	155.273	132.727	285.636	225.818	222.455	276	191.182	285.636
NSFTV_398	290.909	259.636	309.818	249.727	275.273	122.455	297.636	106.636		NSFTV_398	292.727	98.6364	304.909	252.091	276	123.727	221.091	106.273
NSFTV_15	143.727	145.273	310.455	169.364	168	93.4545	298.091	155.364		NSFTV_15	154.909	294.636	171.273	164.636	159.091	92.7273	302.182	151.818
NSFTV_62	129.636	112.455	311.364	217.727	216.636	173.636	298.273	191.455		NSFTV_62	140.636	198.909	188.364	223.909	221.818	176.182	188	192.091
NSFTV_63	115.273	268.091	311.364	20	18.9091	206.909	299.727	317.273		NSFTV_63	116.364	198.455	274.545	21.4545	22.3636	208.818	227.818	318.091
NSFTV_64	118.364	181.545	311.545	190.455	189.273	207.545	301.909	184.091		NSFTV_64	115.455	88.4545	222.818	182.091	179.091	205.636	165.545	183.636
NSFTV_352	128.909	192.182	312.909	148	166.818	303.455	306.364	224.273		NSFTV_352	113.182	116	199.455	151.636	172.545	301.818	232	225.909
NSFTV_375	141.636	225	314.909	175.727	175.273	275.545	307.909	234.909		NSFTV_375	131.091	300.455	212.727	183	184.364	280.636	273.455	237.545
NSFTV_612	104.818	105.455	315.909	105.909	103.727	178.273	308.091	165.818		NSFTV_612	103.182	32.8182	345.273	108.455	107.455	186.727	382.909	166.273
NSFTV_621	231.636	114	315.909	141.545	141.455	258.364	308.455	59.3636		NSFTV_621	218.545	230	289.455	153.636	154.909	263	227.091	58.2727
NSFTV_618	162.636	42.7273	316.455	78.9091	77.8182	287.455	315.182	260.364		NSFTV_618	147	241	304.727	78.6364	76.9091	286.909	223	261.364
NSFTV_619	286.727	212.182	316.636	290.273	289.455	146.182	316	218.818		NSFTV_619	283.455	288.545	333.545	291.273	291.455	149.455	303.818	219.091
NSFTV_620	166.091	191	316.909	68.3636	66.9091	91.4545	316.455	200.636		NSFTV_620	186.636	229.818	247.364	68.9091	68.2727	92.8182	264.636	200.364
NSFTV_623	97.6364	115.091	318	162.727	161.727	80	321.727	122.727		NSFTV_623	111.364	302.727	356.818	155.273	151.273	79.2727	150.273	122.364
NSFTV_624	126.364	275.818	318.091	292.364	291.455	241.455	322.727	58.3636		NSFTV_624	132.727	136.727	322.273	299.364	296.364	238.091	256.818	58.0909
NSFTV_629	220.091	144.364	323.545	310.091	309.727	135.273	324.273	128.091		NSFTV_629	212.818	309.455	249.364	307	307.364	133.636	255.182	126.727
NSFTV_630	100.273	131.727	327.273	85.2727	85.3636	170.636	325	123.727		NSFTV_630	91.4545	35.2727	306.909	95	96.7273	168.818	36.3636	122.727
NSFTV_631	154.545	187.636	328.364	256.273	256.455	284.273	326.364	95.4545		NSFTV_631	147.091	257	294.182	256.909	255.818	283	320.182	94.3636
NSFTV_633	186.727	257.727	329.091	110.727	109.727	323.182	329.909	188.818		NSFTV_633	209.727	187.636	216.818	110.182	109.364	325	237.182	186.909
NSFTV_634	196.455	244.455	334.455	145.727	144.273	110.636	331.455	124.636		NSFTV_634	215.909	293.364	262.545	143.364	143.182	111	327.545	123.909
NSFTV_616	291.818	309.364	335.727	164.273	164.091	228.818	331.727	193		NSFTV_616	293.182	150	269	159.727	156.818	230.273	201.455	193.455
NSFTV_617	275.455	363.091	337.727	208.273	206.909	245.273	334.273	332.364		NSFTV_617	279.545	46.7273	282.455	208.273	208.727	247.727	331.091	334
NSFTV_622	130.182	147.091	339.727	267.091	266.091	285.818	337.636	269.909		NSFTV_622	118.182	164	286.455	267.273	270.091	287.909	144.727	270.182
NSFTV_625	96.2727	271	340.818	248.545	246.455	243.636	338.091	139.182		NSFTV_625	98.4545	186.636	297.364	245	243.909	244.818	56.8182	138.636
NSFTV_626	108	322.636	341.182	58.0909	58.1818	181.182	342.091	328.636		NSFTV_626	110.818	140.909	307	63.9091	64.7273	180.727	323.636	329.545
NSFTV_627	138.455	119.818	341.273	152.364	151.818	139.545	343.727	279.091		NSFTV_627	141.727	195.182	302.364	163.091	163.273	141.727	198.545	279.727
NSFTV_635	140.273	33	345.091	270.273	268.909	72.5455	344	118.455		NSFTV_635	134	286.455	96.4545	268.273	269	77.7273	165.091	116.727
NSFTV_636	297.273	244.455	346.636	83.3636	82.1818	183	348.364	280.727		NSFTV_636	294.727	244.909	230.091	76.4545	75.9091	183.727	244.273	279.909
NSFTV_637	276.273	27.2727	347.727	120.455	118.818	175	350.273	347.909		NSFTV_637	290.727	37.0909	240.818	117.182	115	175.727	380	350.636
NSFTV_638	122.909	169.182	348	318.818	320.364	136.182	356.182	261.636		NSFTV_638	133.545	152.727	143.727	311	312.545	139.636	49.5455	262.545
NSFTV_639	288	200.091	349.727	136.273	135.636	185.091	356.455	60.0909		NSFTV_639	297.545	197.364	299.727	133.818	132.818	186.909	134.091	59.0909
NSFTV_640	248	147.636	353	151.545	151.727	87.5455	356.455	200.545		NSFTV_640	247.545	130.091	84.3636	146.091	146.091	89	175.818	200.636
NSFTV_641	216.727	223.545	357.545	199.636	198.273	299.909	360.091	91.1818		NSFTV_641	208.818	211.364	281.455	194.909	193.545	300.818	272.909	90
NSFTV_642	311.273	224.455	359.455	215.091	213.818	209	365.091	161.818		NSFTV_642	310.364	230.273	256.818	203.182	202.273	207.818	157.545	161.636
NSFTV_643	103.636	282.909	360.182	97.9091	96.1818	332.273	367.545	161.091		NSFTV_643	106.909	278.455	313.909	94.5455	93	333.182	136.182	160.545
NSFTV_644	93.4545	311.909	362.909	98.1818	96.8182	229.727	367.545	147.909		NSFTV_644	105.182	314.545	301.636	93	88.4545	228.727	151.091	147.636
NSFTV_645	303.545	160.455	363.455	290.273	289.455	72.1818	367.545	114.091		NSFTV_645	313.545	188.091	268.545	287.091	284.636	73.6364	297.545	113.455
NSFTV_647	161.182	280.091	365.727	165.545	165.455	245.818	369.545	131.091		NSFTV_647	177.182	277.182	281.091	160.091	159	247.909	211.273	128.545
NSFTV_648	124.636	72.2727	367.818	126.909	124.818	213.182	373.818	142.182		NSFTV_648	149.091	85.0909	261.273	121.545	116.727	215.818	330.636	141.909
NSFTV_649	293.909	292.909	368.909	178.727	176.727	275.727	378	309.182		NSFTV_649	311.091	171.364	229.818	177.545	177.727	278.818	206.818	309.818
NSFTV_651	314.818	293.273	382.182	170.091	167.364	52.3636	384.727			NSFTV_651	312.545	287.364	138.273	168.182	166.545	56.0909	246.545

## Sheet: Supplementary Table 3
Supplementary Table 3 : the significant SNPs associated with NDH, FLA, PH, NTP, NPP, PL, HGW and SET% under DI and FI irrigation at the first grwoing season (2021)
Year	Stress	Traits	SNP	CHROM	POS	REF	ALT	Effect	SE	P value
2020	DI	HGW	SNP-7.17161818.	7	17162812	G	T	-0.857848	0.183837	5.94249e-08
2020	DI	HGW	SNP-4.13858331.	4	13867614	G	A	-0.733104	0.150634	2.74725e-08
2020	DI	HGW	SNP-3.19604315.	3	19605805	G	A	-0.282043	0.0597967	8.23831e-08
2020	DI	HGW	SNP-5.7992620.	5	7992680	C	T	-0.17563	0.026545	2.82724e-12
2020	DI	HGW	SNP-5.517609.	5	517610	G	A	-0.158261	0.0289108	1.2548e-09
2020	DI	HGW	SNP-8.6194878.	8	6195874	C	T	-0.144041	0.0288773	9.86801e-07
2020	DI	HGW	SNP-7.5212211.	7	5213211	C	T	-0.141756	0.0240501	7.34823e-11
2020	DI	HGW	SNP-12.24590895.	12	24624442	T	C	-0.13191	0.0320421	7.81026e-07
2020	DI	HGW	SNP-11.25095237.	11	25561399	A	G	-0.101478	0.0253497	6.50585e-07
2020	DI	HGW	SNP-6.13000196.	6	13001196	A	G	-0.0948332	0.0242629	1.12138e-06
2020	DI	HGW	SNP-6.7151342.	6	7152342	C	T	0.11467	0.0206471	7.91226e-11
2020	DI	HGW	SNP-5.16935394.	5	16995754	C	T	0.201931	0.0422919	9.14984e-08
2020	DI	HGW	SNP-3.22848519.	3	22850031	C	G	0.641783	0.132653	2.76481e-08
2020	DI	HGW	SNP-3.22048539.	3	22050033	C	T	0.908257	0.185156	2.29622e-08
2020	FI	HGW	SNP-12.24590895.	12	24624442	T	C	-0.157337	0.0314631	1.10836e-08
2020	FI	HGW	SNP-11.17463562.	11	17929705	T	C	-0.139014	0.0312774	3.7663e-07
2020	FI	HGW	SNP-4.32363562.	4	32548671	A	G	0.0749446	0.0168822	7.34022e-07
2020	FI	HGW	SNP-8.16901181.	8	16903896	G	A	0.0902925	0.0191647	2.7544e-07
2020	FI	HGW	SNP-4.29278575.	4	29463707	G	C	0.151209	0.0316605	1.15215e-07
2020	FI	HGW	SNP-5.9372399.	5	9372471	C	G	0.197063	0.0346348	1.14483e-10
2020	FI	HGW	SNP-5.23007187.	5	23069747	C	T	0.255103	0.0595935	7.23532e-07
2020	FI	FLA	SNP-4.4735303.	4	4739865	G	A	-7.16583	1.4221	7.40738e-07
2020	FI	FLA	SNP-3.28220322.	3	28227269	A	T	-6.26396	1.19826	2.90967e-07
2020	FI	FLA	SNP-3.28018218.	3	28025165	C	G	-6.16029	1.22269	7.42907e-07
2020	FI	FLA	SNP-3.28080451.	3	28087398	G	A	-6.16029	1.22269	7.42907e-07
2020	FI	FLA	SNP-3.27992294.	3	27999241	T	G	-6.04268	1.20986	9.1918e-07
2020	FI	FLA	SNP-3.27988841.	3	27995788	A	T	-5.96482	1.16109	4.56658e-07
2020	FI	FLA	SNP-3.28135195.	3	28142142	G	A	-5.96405	1.12173	1.85163e-07
2020	FI	FLA	SNP-3.27925633.	3	27932580	C	T	-5.90219	1.19425	1.18346e-06
2020	FI	FLA	SNP-3.28065630.	3	28072577	A	G	-5.80326	1.1572	8.32656e-07
2020	FI	FLA	SNP-3.28151294.	3	28158241	A	C	-5.76926	1.07315	1.36786e-07
2020	FI	FLA	SNP-3.28062244.	3	28069191	A	G	-4.50204	0.88264	5.47199e-07
2020	FI	FLA	SNP-6.13218561.	6	13219561	A	T	4.64253	0.937571	1.13069e-06
2020	DI	FLA	SNP-8.26799530.	8	26802245	A	G	7.91009	1.54791	5.22e-07
2020	DI	FLA	SNP-8.24759253.	8	24761968	G	C	8.24131	1.57016	2.62e-07
2020	DI	FLA	SNP-5.2382677.	5	2382703	C	T	9.34428	1.80601	3.8e-07
2020	DI	FLA	SNP-4.33246375.	4	33431487	A	T	9.35628	1.7942	3.1e-07
2020	DI	FLA	SNP-4.28352956.	4	28538105	C	G	9.54613	1.79342	1.8e-07
2020	DI	FLA	SNP-1.10260380.	1	10261405	C	T	9.5685	1.83526	3.12e-07
2020	DI	FLA	SNP-7.18846463.	7	18847457	G	A	9.73643	1.97039	1.19e-06
2020	DI	FLA	SNP-3.29282817.	3	29289778	C	A	13.4075	2.52613	1.94e-07
2020	DI	FLA	SNP-7.13825222.	7	13826216	G	A	13.4747	2.52782	1.73e-07
2020	DI	FLA	SNP-2.3250057.	2	3250060	C	T	14.3915	2.51111	2.1e-08
2020	DI	FLA	SNP-2.35432062.	2	35437932	T	A	14.9198	2.9352	5.97e-07
2020	DI	FLA	SNP-7.13674028.	7	13675022	T	A	16.726	3.09593	1.19e-07
2020	DI	FLA	SNP-5.3358317.	5	3358342	C	T	16.9787	3.3333	5.66e-07
2020	DI	FLA	SNP-4.32878827.	4	33063938	C	T	17.6544	3.30825	1.68e-07
2020	DI	FLA	SNP-9.1980725.	9	1981726	C	T	19.5979	3.92601	9.31e-07
2020	DI	FLA	SNP-7.20627891.	7	20628885	G	T	19.7258	3.56354	5.97e-08
2020	DI	FLA	SNP-6.20975044.	6	20976042	A	G	20.1118	3.92218	4.79e-07
2020	DI	FLA	SNP-9.18242338.	9	18243340	G	T	25.4672	5.08534	8.61e-07
2020	DI	FLA	SNP-1.1448317.	1	1449318	C	T	27.8755	5.04603	6.33e-08
2020	DI	NDH	SNP-1.219921.	1	220922	C	G	-106.498	8.45289	5.14506e-33
2020	DI	NDH	SNP-1.15694331.	1	15695358	G	A	-8.63851	2.05132	6.0344e-07
2020	DI	NDH	SNP-5.21096415.	5	21158975	G	A	-6.71279	1.64118	1.09931e-06
2020	DI	NDH	SNP-7.21344249.	7	21345243	C	T	-5.65844	1.04576	3.8104e-09
2020	DI	NDH	SNP-12.23238181.	12	23271722	T	C	-3.48547	0.811393	1.07845e-06
2020	DI	NDH	SNP-7.18440875.	7	18441869	G	A	3.62564	0.716789	1.15232e-08
2020	DI	NDH	SNP-7.13785175.	7	13786169	C	T	5.2849	0.964795	2.65508e-09
2020	DI	NDH	SNP-10.19624308.	10	19695808	C	T	5.67189	1.07195	4.36699e-09
2020	DI	NDH	SNP-7.7071865.	7	7072861	C	T	5.85323	1.09312	1.62298e-09
2020	FI	NDH	SNP-11.28301972.	11	28825194	C	T	-3.81528	0.86642	5.50225e-07
2020	FI	NDH	SNP-10.5341014.	10	5324478	C	T	-3.47152	0.657203	7.10363e-09
2020	FI	NDH	SNP-8.19606816.	8	19609530	C	T	-3.11764	0.690413	1.65811e-07
2020	FI	NDH	SNP-8.26819503.	8	26822218	G	C	-2.51343	0.387981	6.06729e-12
2020	FI	NDH	SNP-4.30990754.	4	31175866	C	T	2.0649	0.451595	4.40261e-07
2020	FI	NDH	SNP-6.18821125.	6	18822123	C	T	2.99691	0.422183	1.31107e-13
2020	FI	NDH	SNP-1.626882.	1	627883	T	C	3.06929	0.472711	5.7686e-12
2020	FI	NDH	SNP-10.1015195.	10	1016220	A	T	3.13383	0.572687	2.26618e-09
2020	FI	NDH	SNP-4.29934303.	4	30119433	C	T	3.76333	0.823127	8.46392e-08
2020	FI	NDH	SNP-6.18855591.	6	18856589	C	T	3.90564	0.819971	7.43468e-08
2020	FI	NDH	SNP-5.2944453.	5	2944478	C	T	8.24115	0.907105	9.54049e-20
2020	DI	NPP	SNP-12.12122171.	12	12124836	G	A	-1.5312	0.285532	1.98531e-09
2020	DI	NPP	SNP-7.18712261.	7	18713255	C	T	-0.773097	0.170442	2.68935e-07
2020	DI	NPP	SNP-5.18951360.	5	19013877	G	T	0.692096	0.125523	4.47921e-10
2020	DI	NPP	SNP-2.24683531.	2	24689401	A	C	0.733404	0.1726	2.08013e-07
2020	DI	NPP	SNP-7.6808981.	7	6809977	A	G	0.768624	0.141182	1.27668e-09
2020	DI	NPP	SNP-4.17233069.	4	17405027	G	A	0.868141	0.178685	3.49953e-08
2020	DI	NPP	SNP-2.27812486.	2	27818356	C	T	1.43588	0.195663	1.16341e-14
2020	DI	NPP	SNP-11.20345396.	11	20811494	G	A	2.1522	0.430642	1.7288e-08
2020	DI	NPP	SNP-10.6846376.	10	6830754	G	A	2.61076	0.417424	3.9712e-11
2020	DI	NPP	SNP-9.14101710.	9	14102712	G	A	4.43444	0.544218	7.34774e-17
2020	DI	NPP	SNP-4.27380771.	4	27565911	G	A	6.9698	1.264	4.05017e-10
2020	FI	NPP	SNP-5.6498525.	5	6498585	C	T	1.73602	0.310355	4.39078e-08
2020	FI	NPP	SNP-11.11963433.	11	11969117	G	A	2.32721	0.458465	6.17504e-07
2020	FI	NPP	SNP-6.4866712.	6	4867712	G	A	2.51448	0.459674	8.40474e-08
2020	FI	NPP	SNP-12.19336374.	12	19364905	G	T	2.74522	0.496517	6.17831e-08
2020	FI	NPP	SNP-7.7886409.	7	7887405	G	C	2.79706	0.561292	9.70806e-07
2020	FI	NPP	SNP-7.17809675.	7	17810669	A	C	3.17113	0.604188	2.61715e-07
2020	FI	NPP	SNP-6.422802.	6	423802	C	T	4.15596	0.839713	1.14378e-06
2020	FI	NPP	SNP-4.20953325.	4	21125274	G	A	4.32999	0.862145	8.03079e-07
2020	DI	NTP	SNP-7.28670748.	7	28671741	C	A	-2.06046	0.409994	7.90466e-07
2020	DI	NTP	SNP-6.29500201.	6	29501200	G	T	-1.10575	0.219109	7.1356e-07
2020	DI	NTP	SNP-1.35136944.	1	35137988	G	C	1.51901	0.309101	1.35271e-06
2020	DI	NTP	SNP-1.21268051.	1	21269097	C	T	1.66496	0.333055	8.99226e-07
2020	DI	NTP	SNP-1.21235869.	1	21236915	A	G	1.6745	0.328886	5.72617e-07
2020	DI	NTP	SNP-1.35262255.	1	35263299	G	A	1.7056	0.339458	7.94789e-07
2020	DI	NTP	SNP-1.21275402.	1	21276448	A	G	1.74807	0.327278	1.63499e-07
2020	DI	NTP	SNP-1.34946464.	1	34947508	G	A	1.75717	0.338881	3.59731e-07
2020	DI	NTP	SNP-2.27812486.	2	27818356	C	T	1.78115	0.334425	1.76728e-07
2020	DI	NTP	SNP-1.34877429.	1	34878473	C	T	1.79506	0.359899	9.503e-07
2020	DI	NTP	SNP-1.34888700.	1	34889744	T	C	1.79842	0.357252	7.58598e-07
2020	DI	NTP	SNP-1.34886869.	1	34887913	A	T	1.80958	0.351491	4.32286e-07
2020	DI	NTP	SNP-1.21241662.	1	21242708	T	C	1.82815	0.315172	1.44293e-08
2020	DI	NTP	SNP-12.19625229.	12	19653760	C	T	1.87529	0.371021	6.86747e-07
2020	DI	NTP	SNP-4.24159271.	4	24344411	T	C	1.8929	0.358101	2.1667e-07
2020	DI	NTP	SNP-4.19268786.	4	19440750	T	C	1.97792	0.389323	6.04541e-07
2020	DI	NTP	SNP-1.30134002.	1	30135048	A	G	2.00369	0.372996	1.39729e-07
2020	DI	NTP	SNP-4.16570055.	4	16742012	G	A	2.03781	0.400256	5.73112e-07
2020	DI	NTP	SNP-1.22097230.	1	22098276	T	A	2.10645	0.387001	9.67837e-08
2020	DI	NTP	SNP-4.19375664.	4	19547627	A	T	2.30117	0.466907	1.2635e-06
2020	DI	NTP	SNP-4.19376047.	4	19548010	G	A	2.3244	0.46607	9.52333e-07
2020	DI	NTP	SNP-8.13814661.	8	13817376	A	T	2.32565	0.473552	1.37375e-06
2020	DI	NTP	SNP-4.19388593.	4	19560559	G	A	2.37115	0.473176	8.481e-07
2020	DI	NTP	SNP-4.19388303.	4	19560269	C	A	2.45685	0.463389	1.99794e-07
2020	DI	NTP	SNP-8.691704.	8	692705	A	G	2.50772	0.452476	5.76193e-08
2020	DI	NTP	SNP-1.31391926.	1	31392971	C	A	2.50894	0.51145	1.41049e-06
2020	DI	NTP	SNP-4.19106391.	4	19278354	C	T	2.62287	0.528215	1.0576e-06
2020	DI	NTP	SNP-3.1287828.	3	1288831	G	A	2.67885	0.535709	8.92701e-07
2020	DI	NTP	SNP-4.19307126.	4	19479090	A	G	2.72877	0.534083	5.24472e-07
2020	DI	NTP	SNP-4.19306283.	4	19478247	G	A	2.81534	0.569887	1.1949e-06
2020	DI	NTP	SNP-6.5488709.	6	5489709	A	G	2.81952	0.571732	1.24543e-06
2020	DI	NTP	SNP-1.31000227.	1	31001272	A	T	2.85578	0.54568	2.82472e-07
2020	DI	NTP	SNP-1.21932247.	1	21933293	C	T	2.88036	0.566701	5.97821e-07
2020	DI	NTP	SNP-3.7657656.	3	7658719	A	T	3.00716	0.611331	1.32239e-06
2020	DI	NTP	SNP-6.5356653.	6	5357653	C	G	3.15375	0.59355	1.88484e-07
2020	DI	NTP	SNP-7.7527309.	7	7528305	C	T	3.28806	0.663832	1.12258e-06
2020	DI	NTP	SNP-11.20345396.	11	20811494	G	A	3.48479	0.702972	1.10075e-06
2020	DI	NTP	SNP-3.7665588.	3	7666651	G	C	3.70295	0.709978	3.08974e-07
2020	DI	NTP	SNP-1.16498583.	1	16499610	G	T	4.03696	0.714657	3.27347e-08
2020	DI	NTP	SNP-4.19740510.	4	19912475	C	A	4.45862	0.900094	1.1207e-06
2020	DI	NTP	SNP-4.19388592.	4	19560558	C	T	5.15388	0.996339	3.82646e-07
2020	DI	NTP	SNP-3.1410415.	3	1411418	C	A	8.60598	1.60973	1.59383e-07
2020	FI	NTP	SNP-5.6498525.	5	6498585	C	T	1.74451	0.309515	3.49981e-08
2020	FI	NTP	SNP-11.11963433.	11	11969117	G	A	2.32371	0.457481	6.07706e-07
2020	FI	NTP	SNP-6.4866712.	6	4867712	G	A	2.5101	0.458694	8.31163e-08
2020	FI	NTP	SNP-12.19336374.	12	19364905	G	T	2.73917	0.495478	6.1978e-08
2020	FI	NTP	SNP-7.7886409.	7	7887405	G	C	2.78819	0.560153	9.97956e-07
2020	FI	NTP	SNP-7.17809675.	7	17810669	A	C	3.1554	0.603049	2.83922e-07
2020	FI	NTP	SNP-6.422802.	6	423802	C	T	4.15133	0.837891	1.11537e-06
2020	FI	NTP	SNP-4.20953325.	4	21125274	G	A	4.32626	0.860258	7.77364e-07
2020	DI	PH	SNP-8.28315219.	8	28317934	C	T	-9.77245	1.67677	4.53858e-10
2020	DI	PH	SNP-10.17772380.	10	17843608	C	T	-8.93324	1.59795	1.57975e-09
2020	DI	PH	SNP-5.18144031.	5	18204546	C	T	-8.59594	1.78767	2.97056e-08
2020	DI	PH	SNP-3.8751808.	3	8752871	C	T	-7.36385	1.88087	1.14455e-06
2020	DI	PH	SNP-6.28073207.	6	28074206	G	A	-6.97559	1.46389	3.07556e-08
2020	DI	PH	SNP-1.38516210.	1	38517254	C	T	-6.60454	1.39091	2.58339e-08
2020	DI	PH	SNP-9.16934490.	9	16935492	A	G	-6.01729	1.48093	6.29436e-07
2020	DI	PH	SNP-5.4395937.	5	4395961	G	A	-5.26527	1.16873	9.63206e-08
2020	DI	PH	SNP-12.17483642.	12	17489688	T	A	4.1493	0.911403	2.15575e-07
2020	DI	PH	SNP-7.23026751.	7	23027745	G	T	6.23313	1.40766	4.23535e-07
2020	DI	PH	SNP-5.6758958.	5	6759017	A	T	11.5634	2.07624	1.06856e-10
2020	FI	PH	SNP-8.17694789.	8	17697503	C	G	-9.32795	1.96348	9.5197e-08
2020	FI	PH	SNP-7.18515107.	7	18516101	G	A	5.26066	1.23581	1.36928e-06
2020	FI	PH	SNP-2.20218930.	2	20224799	T	C	7.19365	1.19755	8.75864e-11
2020	FI	PH	SNP-1.19826920ta.	1	19827966	T	A	8.34634	1.53252	3.09861e-09
2020	FI	PH	SNP-5.3421955.	5	3421979	C	T	8.5673	1.971	9.40913e-07
2020	FI	PH	SNP-6.3158894.	6	3159894	C	T	8.67878	1.77597	3.80994e-08
2020	FI	PH	SNP-3.26111273.	3	26113255	C	A	35.8028	6.98976	7.63286e-09
2020	DI	PL	SNP-4.33316160.	4	33501277	A	G	-1.96933	0.385145	5.14332e-07
2020	FI	PL	SNP-4.2931181.	4	2935576	C	T	1.64382	0.332393	1.16526e-06
2020	FI	PL	SNP-1.38360913.	1	38361957	C	T	2.06889	0.412906	8.50482e-07
2020	FI	PL	SNP-3.15067404.	3	15068758	T	C	3.8345	0.733984	2.95853e-07
2020	FI	PL	SNP-3.15006885.	3	15008239	A	G	4.09989	0.802394	5.23664e-07
2020	FI	PL	SNP-3.15070740.	3	15072094	A	T	4.09989	0.802394	5.23664e-07
2020	DI	SET%	SNP-3.12336992.	3	12338275	C	T	-6.30775	1.21981	4.00583e-07
2020	DI	SET%	SNP-12.19028612.	12	19057177	G	A	-4.23751	0.765725	1.78239e-10
2020	DI	SET%	SNP-11.5805171.	11	5809420	C	T	3.38481	0.6724	7.85063e-07
2020	DI	SET%	SNP-4.10521901.	4	10531203	A	T	7.70345	1.75845	1.85127e-07
2020	DI	SET%	SNP-7.5198023.	7	5199023	G	A	7.90892	1.46346	4.48944e-11
2020	DI	SET%	SNP-1.27557313.	1	27558358	T	G	7.95717	1.54636	4.54115e-07
2020	DI	SET%	SNP-5.17626859.	5	17687219	A	G	9.97212	1.89884	2.67461e-09
2020	DI	SET%	SNP-4.16583620.	4	16755577	G	C	10.1902	1.96177	7.21721e-09
2020	DI	SET%	SNP-12.11628319.	12	11630984	C	T	19.0183	3.08312	1.00411e-12
2020	DI	SET%	SNP-4.24872331.	4	25057471	G	A	21.0492	3.30094	4.40644e-12
2020	DI	SET%	SNP-12.15424046.	12	15426749	G	A	23.1667	4.72185	2.18013e-08
2020	DI	SET%	SNP-10.1872154.	10	1873178	C	T	23.6574	4.81409	1.39576e-06
2020	DI	SET%	SNP-1.8099445.	1	8100446	C	A	25.1689	3.04718	1.69688e-17
2020	DI	SET%	SNP-8.15990175.	8	15992890	G	A	26.5769	4.20425	5.58011e-12
2020	DI	SET%	SNP-10.8117490.	10	8188629	C	T	28.2426	5.35515	2.14953e-09
2020	DI	SET%	SNP-8.16430497.	8	16433212	G	T	47.0176	7.17239	8.76902e-13
2020	FI	SET%	SNP-10.652979.	10	654004	C	T	-1.0127	0.228221	9.30992e-07
2020	FI	SET%	SNP-4.31438176.	4	31623282	C	T	1.18294	0.224196	4.07077e-09
2020	FI	SET%	SNP-8.20357504.	8	20360218	A	G	1.22751	0.247127	3.01685e-08
2020	FI	SET%	SNP-1.37418660.	1	37419704	T	A	1.51344	0.345668	7.91501e-07
2020	FI	SET%	SNP-2.24141959.	2	24147829	C	A	1.66786	0.340859	2.88063e-09
2020	FI	SET%	SNP-6.19159752.	6	19160750	C	T	3.99075	0.852434	1.19723e-07
2020	FI	SET%	SNP-11.18333483.	11	18799676	C	T	5.49815	1.29582	6.05574e-07
2020	FI	SET%	SNP-4.6399044.	4	6403605	G	A	6.44987	1.58724	2.7316e-07
2020	FI	SET%	SNP-6.682168.	6	683168	A	T	8.53637	2.18412	6.21379e-07
2020	FI	SET%	SNP-3.26474794.	3	26481701	G	A	11.2732	1.12005	2.30093e-24

## Sheet: Supplemenaty Table 4
Supplementary Table 4 : the significant SNPs associated with NDH, FLA, PH, NTP, NPP, PL, HGW and SET% under DI and FI irrigation at the second grwoing season (2022)
Year	Stress	Traits	SNP	CHROM	POS	REF	ALT	Effect	SE	P value
2021	DI	FLA	SNP-2.22591587.	2	22597457	C	T	6.62011	1.26097	2.59853e-07
2021	DI	FLA	SNP-4.503044.	4	504047	G	A	3.09561	0.629928	1.35318e-06
2021	FI	FLA	SNP-3.27925633.	3	27932580	C	T	-5.79392	1.1797	1.37177e-06
2021	FI	FLA	SNP-3.27988841.	3	27995788	A	T	-5.87864	1.14665	4.80914e-07
2021	FI	FLA	SNP-3.27992294.	3	27999241	T	G	-5.94855	1.19489	9.94281e-07
2021	FI	FLA	SNP-3.28018218.	3	28025165	C	G	-6.06618	1.20754	7.98276e-07
2021	FI	FLA	SNP-3.28062244.	3	28069191	A	G	-4.47017	0.87119	4.70767e-07
2021	FI	FLA	SNP-3.28065630.	3	28072577	A	G	-5.7102	1.14293	9.12165e-07
2021	FI	FLA	SNP-3.28080451.	3	28087398	G	A	-6.06618	1.20754	7.98276e-07
2021	FI	FLA	SNP-3.28135195.	3	28142142	G	A	-5.9052	1.10738	1.70887e-07
2021	FI	FLA	SNP-3.28151294.	3	28158241	A	C	-5.69726	1.05964	1.36393e-07
2021	FI	FLA	SNP-3.28220322.	3	28227269	A	T	-6.18718	1.18316	2.88323e-07
2021	FI	FLA	SNP-6.13218561.	6	13219561	A	T	4.55811	0.926136	1.30596e-06
2021	DI	HGW	SNP-4.34157184.	4	34342291	C	T	0.307668	0.0606872	6.37053e-07
2021	DI	HGW	SNP-8.7201691.	8	7202687	G	A	0.164177	0.0331965	1.16407e-06
2021	DI	HGW	SNP-8.7326813.	8	7327809	C	A	0.159205	0.0303678	2.69788e-07
2021	DI	HGW	SNP-9.11437253.	9	11438255	G	A	0.238288	0.0466791	5.36123e-07
2021	DI	HGW	SNP-11.20585882.	11	21052004	C	T	0.185226	0.0334579	5.95012e-08
2021	FI	HGW	SNP-2.2095504.	2	2095505	C	T	0.155178	0.0306813	6.75612e-07
2021	FI	HGW	SNP-3.18932309.	3	18933550	G	C	0.139763	0.0277947	7.79723e-07
2021	FI	HGW	SNP-3.19482025.	3	19483515	G	A	0.123417	0.0248294	1.03205e-06
2021	FI	HGW	SNP-9.21016840.	9	21017322	A	G	0.156643	0.0290457	1.25341e-07
2021	FI	HGW	SNP-9.21127038.	9	21127520	G	A	0.142939	0.028874	1.1373e-06
2021	FI	HGW	SNP-11.20585882.	11	21052004	C	T	0.183436	0.0361895	6.40148e-07
2021	DI	NDH	SNP-1.17586128.	1	17587175	A	T	26.0331	5.5956	4.60945e-09
2021	DI	NDH	SNP-1.22872876.	1	22873921	C	T	7.99133	1.66868	2.4516e-08
2021	DI	NDH	SNP-1.29176542.	1	29177588	A	G	2.59147	0.639854	4.4367e-07
2021	DI	NDH	SNP-3.14909025.	3	14910379	C	A	-2.76502	0.504119	1.78199e-09
2021	DI	NDH	SNP-3.29024887.	3	29031836	G	A	-4.14917	0.895174	2.35042e-07
2021	DI	NDH	SNP-4.26022643.	4	26207770	G	A	4.61464	1.18996	8.12883e-07
2021	DI	NDH	SNP-5.21096415.	5	21158975	G	A	-6.46942	1.52644	1.12685e-06
2021	DI	NDH	SNP-6.3695266.	6	3696266	G	T	4.06534	0.902383	1.64155e-07
2021	DI	NDH	SNP-7.21344249.	7	21345243	C	T	-5.77559	0.981942	1.18103e-10
2021	DI	NDH	SNP-7.29014765.	7	29015758	C	T	13.4991	3.1756	3.52117e-07
2021	DI	NDH	SNP-10.19624308.	10	19695808	C	T	5.458	0.988078	2.25862e-09
2021	DI	NDH	SNP-11.18255249.	11	18721442	G	A	-17.4585	3.57548	1.41856e-08
2021	FI	NDH	SNP-1.29795555.	1	29796601	G	A	15.022	3.24222	4.5474e-08
2021	FI	NDH	SNP-3.26506519.	3	26513426	C	A	3.38528	0.615047	9.06922e-10
2021	FI	NDH	SNP-3.29612528.	3	29619489	C	T	4.90946	1.02259	4.15289e-08
2021	FI	NDH	SNP-4.4978217.	4	4982779	A	T	5.82748	1.34006	2.71214e-07
2021	FI	NDH	SNP-5.2944453.	5	2944478	C	T	4.85245	1.09087	4.58146e-07
2021	FI	NDH	SNP-7.8961106.	7	8962101	C	T	3.86159	0.760221	1.1158e-08
2021	FI	NDH	SNP-8.16430497.	8	16433212	G	T	26.4773	4.95607	9.96498e-10
2021	FI	NDH	SNP-10.1015195.	10	1016220	A	T	4.82101	0.629896	2.24006e-15
2021	DI	NPP	SNP-2.24683531.	2	24689401	A	C	0.760045	0.181007	1.14113e-06
2021	DI	NPP	SNP-2.27812486.	2	27818356	C	T	1.38218	0.206157	6.33029e-13
2021	DI	NPP	SNP-3.1410415.	3	1411418	C	A	5.74167	1.25133	1.35503e-07
2021	DI	NPP	SNP-4.27380771.	4	27565911	G	A	7.37797	1.3306	3.3513e-10
2021	DI	NPP	SNP-5.18951360.	5	19013877	G	T	0.674653	0.133589	4.848e-09
2021	DI	NPP	SNP-9.14101710.	9	14102712	G	A	4.35604	0.566376	6.16216e-16
2021	DI	NPP	SNP-10.6846376.	10	6830754	G	A	2.23742	0.435524	1.47277e-08
2021	DI	NPP	SNP-10.21401037.	10	21472561	C	A	1.38551	0.299969	1.33243e-07
2021	DI	NPP	SNP-11.20345396.	11	20811494	G	A	2.89843	0.453173	5.56948e-12
2021	DI	NPP	SNP-11.21553770.	11	22019900	C	T	-1.1605	0.264169	3.99566e-07
2021	FI	NPP	SNP-5.6498525.	5	6498585	C	T	1.73132	0.310293	4.72914e-08
2021	FI	NPP	SNP-6.422802.	6	423802	C	T	4.16556	0.839221	1.06749e-06
2021	FI	NPP	SNP-6.4866712.	6	4867712	G	A	2.45616	0.460345	1.68373e-07
2021	FI	NPP	SNP-7.7886409.	7	7887405	G	C	2.88243	0.559857	4.31858e-07
2021	FI	NPP	SNP-7.17809675.	7	17810669	A	C	3.20363	0.603453	1.92875e-07
2021	FI	NPP	SNP-11.11963433.	11	11969117	G	A	2.3093	0.458518	7.49756e-07
2021	FI	NPP	SNP-12.19336374.	12	19364905	G	T	2.8149	0.495222	2.70915e-08
2021	DI	NTP	SNP-2.27812486.	2	27818356	C	T	1.31003	0.247648	3.35774e-09
2021	DI	NTP	SNP-3.1410415.	3	1411418	C	A	7.18501	1.18209	2.2861e-11
2021	DI	NTP	SNP-5.18958365.	5	19020882	G	A	0.690776	0.160172	8.44402e-07
2021	DI	NTP	SNP-7.16500328.	7	16501322	G	A	1.23622	0.286777	6.86778e-07
2021	DI	NTP	SNP-7.18712261.	7	18713255	C	T	-0.935815	0.211841	3.46163e-07
2021	DI	NTP	SNP-9.14101710.	9	14102712	G	A	4.58781	0.689863	9.49407e-14
2021	DI	NTP	SNP-11.20345396.	11	20811494	G	A	2.75707	0.538198	4.05642e-09
2021	FI	NTP	SNP-4.20953325.	4	21125274	G	A	4.26489	0.861037	1.12236e-06
2021	FI	NTP	SNP-5.6498525.	5	6498585	C	T	1.74058	0.309551	3.75809e-08
2021	FI	NTP	SNP-6.422802.	6	423802	C	T	4.1747	0.837506	9.64125e-07
2021	FI	NTP	SNP-6.4866712.	6	4867712	G	A	2.46808	0.459287	1.38425e-07
2021	FI	NTP	SNP-7.7886409.	7	7887405	G	C	2.84147	0.55937	6.06465e-07
2021	FI	NTP	SNP-7.17809675.	7	17810669	A	C	3.19029	0.602495	2.06798e-07
2021	FI	NTP	SNP-11.11963433.	11	11969117	G	A	2.31379	0.457585	6.79675e-07
2021	FI	NTP	SNP-12.19336374.	12	19364905	G	T	2.78648	0.49471	3.57003e-08
2021	DI	PH	SNP-1.38516210.	1	38517254	C	T	-5.69544	1.28513	1.61162e-07
2021	DI	PH	SNP-3.8751808.	3	8752871	C	T	-7.44438	1.73545	2.56659e-07
2021	DI	PH	SNP-5.4395937.	5	4395961	G	A	-6.19158	1.10337	3.54322e-10
2021	DI	PH	SNP-5.6758958.	5	6759017	A	T	11.8259	2.15173	7.46004e-10
2021	DI	PH	SNP-5.12389210.	5	12389281	G	A	5.63011	1.27236	2.31999e-07
2021	DI	PH	SNP-6.8083144.	6	8084144	C	T	-20.0244	3.9806	1.70884e-08
2021	DI	PH	SNP-6.9973596.	6	9974596	C	T	-18.8467	3.90235	2.74356e-08
2021	DI	PH	SNP-7.23026751.	7	23027745	G	T	7.08688	1.3336	3.8026e-10
2021	DI	PH	SNP-8.17626776.	8	17629490	C	T	-4.57835	0.883516	4.81296e-09
2021	DI	PH	SNP-8.28315219.	8	28317934	C	T	-9.12006	1.59153	6.53023e-10
2021	DI	PH	SNP-10.17772380.	10	17843608	C	T	-8.13972	1.49036	1.15559e-09
2021	DI	PH	SNP-12.22634215.	12	22667777	G	A	7.81123	1.56605	1.94476e-08
2021	DI	PH	SNP-12.25474170.	12	25507776	T	A	-3.30191	0.779794	7.64998e-07
2021	FI	PH	SNP-2.13412316.	2	13412321	T	C	-17.8086	3.60807	1.33056e-08
2021	FI	PH	SNP-4.33305749.	4	33490866	T	C	-15.046	2.60323	1.2393e-10
2021	FI	PH	SNP-5.888634.	5	888653	T	A	-10.5824	2.16356	5.7099e-08
2021	FI	PH	SNP-5.3561504.	5	3561528	T	A	6.37498	1.534	6.98417e-07
2021	FI	PH	SNP-6.3158894.	6	3159894	C	T	10.4738	1.7514	1.4595e-11
2021	FI	PH	SNP-8.17694789.	8	17697503	C	G	-9.85367	1.99584	3.90292e-08
2021	FI	PH	SNP-10.10004074.	10	10075254	C	T	-8.30675	1.52947	2.75598e-09
2021	DI	PL	SNP-4.33316160.	4	33501277	A	G	-1.97496	0.388206	5.84103e-07
2021	FI	PL	SNP-1.38360913.	1	38361957	C	T	2.07862	0.416343	9.28057e-07
2021	FI	PL	SNP-3.15006885.	3	15008239	A	G	4.12918	0.80894	5.37102e-07
2021	FI	PL	SNP-3.15067404.	3	15068758	T	C	3.86079	0.73999	3.06245e-07
2021	FI	PL	SNP-3.15070740.	3	15072094	A	T	4.12918	0.80894	5.37102e-07
2021	FI	PL	SNP-4.2931181.	4	2935576	C	T	1.65105	0.335164	1.27844e-06
2021	DI	SET%	SNP-1.8099445.	1	8100446	C	A	25.668	3.11499	2.1859e-17
2021	DI	SET%	SNP-3.26474794.	3	26481701	G	A	18.2096	4.12428	2.32563e-07
2021	DI	SET%	SNP-4.16583620.	4	16755577	G	C	9.59374	1.93795	1.17238e-06
2021	DI	SET%	SNP-6.28763483.	6	28764482	C	T	23.1694	4.60234	8.18174e-09
2021	DI	SET%	SNP-7.5198023.	7	5199023	G	A	8.90125	1.50292	1.30082e-11
2021	DI	SET%	SNP-7.9352389.	7	9353384	T	A	13.9752	2.62708	1.9812e-09
2021	DI	SET%	SNP-8.15990175.	8	15992890	G	A	26.3521	4.21439	8.59409e-12
2021	DI	SET%	SNP-8.16430497.	8	16433212	G	T	32.5469	7.40749	1.97954e-07
2021	DI	SET%	SNP-10.2446574.	10	2447598	G	A	10.3728	1.64981	1.29217e-11
2021	DI	SET%	SNP-10.3700030.	10	3701054	A	C	3.6282	0.778946	6.28804e-08
2021	DI	SET%	SNP-10.6681976.	10	6666354	C	A	35.314	7.69891	6.08807e-08
2021	DI	SET%	SNP-10.9023692.	10	9094832	T	C	24.643	5.83668	1.01765e-06
2021	DI	SET%	SNP-11.17155516.	11	17621661	A	C	28.6535	5.04008	1.84139e-10
2021	DI	SET%	SNP-12.11628319.	12	11630984	C	T	18.5241	3.17347	3.43755e-11
2021	DI	SET%	SNP-12.15424046.	12	15426749	G	A	24.9141	4.82301	2.08192e-10
2021	DI	SET%	SNP-12.15788467.	12	15791171	C	T	-2.58771	0.585445	6.82503e-08
2021	FI	SET%	SNP-2.1730644.	2	1730645	C	T	7.12928	1.41337	1.72787e-08
2021	FI	SET%	SNP-2.19171987.	2	19177856	T	C	5.79551	1.10448	4.07626e-09
2021	FI	SET%	SNP-2.24141959.	2	24147829	C	A	1.62787	0.330111	1.35368e-08
2021	FI	SET%	SNP-3.26474794.	3	26481701	G	A	9.91993	1.09886	5.59951e-20
2021	FI	SET%	SNP-4.6399044.	4	6403605	G	A	7.24547	1.53054	1.17091e-08
2021	FI	SET%	SNP-4.10873175.	4	10882475	G	A	8.70383	1.70222	1.87078e-08
2021	FI	SET%	SNP-4.31438176.	4	31623282	C	T	1.14571	0.21579	5.41481e-09
2021	FI	SET%	SNP-5.7188882.	5	7188941	T	G	1.94396	0.43968	5.12656e-07
2021	FI	SET%	SNP-5.25478613.	5	25541193	C	T	2.88537	0.659826	2.26764e-07
2021	FI	SET%	SNP-6.682168.	6	683168	A	T	8.28978	2.10024	4.43462e-07
2021	FI	SET%	SNP-6.11005074.	6	11006074	C	T	6.03365	1.34748	1.32094e-07
2021	FI	SET%	SNP-6.19159752.	6	19160750	C	T	3.73272	0.821007	7.97435e-08
2021	FI	SET%	SNP-11.17791976.	11	18258118	G	A	2.58412	0.633622	8.04338e-07
2021	FI	SET%	SNP-11.18333483.	11	18799676	C	T	6.27348	1.25667	1.57475e-09
2021	FI	SET%	SNP-12.18126321.	12	18154886	C	T	-1.27511	0.25155	1.03041e-09
